# Supplementary material for: Lactation undernutrition leads to multigenerational molecular programming of hypothalamic gene networks controlling reproduction
Source: BMC Genomics. 2016 May 4;17:333. doi: 10.1186/s12864-016-2615-4 (PMC4857247; doi:10.1186/s12864-016-2615-4)
Supplement: Additional file 3: Table S1. — Molecular changes in the hypothalami of 10- (D10) and 21-day (D21) old female (A) and male (B) F1 and F2 progeny assessed by real-time RT-PCR. (XLSX 15 kb) [file 12864_2016_2615_MOESM3_ESM.xlsx]

## Sheet: Females
Table S1a. Molecular changes in the hypothalami of 10- (D10) and 21-day (D21) old female F1 and F2 progeny assessed by real-time RT-PCR.
	Gene symbol	F1					F2
		D10 CON (mean ± SEM)	D10 LUN (mean ± SEM)	D21 CON (mean ± SEM)	D21 LUN (mean ± SEM)		D21 CxC (mean ± SEM)	D21 CxL (mean ± SEM)	D21 LxC (mean ± SEM)	D21 LxL (mean ± SEM)
Kisspeptin-signaling related genes	Kiss1	1.00 ± 0.13	1.03 ± 0.08	3.12 ± 0.37	1.29 ± 0.10		1.78 ± 0.16	2.00 ± 0.10	1.26 ± 0.14	1.28 ± 0.09
	Kiss1r	0.92 ± 0.03	0.94 ± 0.06	0.95 ± 0.03	1.11 ± 0.03		0.93 ± 0.02	1.01 ± 0.03	0.86 ± 0.02	0.84 ± 0.02
	Gnrh1	0.82 ± 0.04	0.72 ± 0.03	1.58 ± 0.17	1.51 ± 0.10		1.35 ± 0.16	1.64 ± 0.10	0.95 ± 0.07	0.96± 0.04
	Leprv1	0.78 ± 0.04	0.86 ± 0.03	2.35 ± 0.09	3.09 ± 0.08		2.72 ± 0.12	3.21 ± 0.13	2.91 ± 0.14	3.08 ± 0.14
	Stat3	0.96 ± 0.02	0.99 ± 0.03	1.60 ± 0.08	1.59 ± 0.03		-	-	-	-
Genes selected for analysis on the basis of microarray study	Trh	-	-	7.18 ± 0.87	5.08 ± 0.30		9.98 ± 0.81	12.19 ± 0.86	12.20 ± 1.00	13.88 ± 0.74
	Hcrt	-	-	1.28 ± 0.22	0.76 ± 0.10		1.27 ± 0.10	0.83 ± 0.11	1.04 ± 0.09	0.62 ± 0.07
	Oxt	-	-	0.75 ± 0.13	0.45 ± 0.06		1.16 ± 0.11	1.08 ± 0.08	0.88 ± 0.07	0.80 ± 0.04
	Esr1	-	-	1.63 ± 0.15	1.08 ± 0.08		1.18 ± 0.13	1.25 ± 0.10	1.17 ± 0.10	1.12 ± 0.09
	Pik3r1	-	-	1.10 ± 0.08	1.15 ± 0.07		-	-	-	-
	Pomc	-	-	1.43 ± 0.19	0.44 ± 0.05		1.15 ± 0.07	1.21 ± 0.08	0.96 ± 0.09	0.78 ± 0.05
	Cck	-	-	0.71 ± 0.11	1.23 ± 0.13		0.81 ± 0.04	0.78 ± 0.03	0.95 ± 0.03	0.87 ± 0.03
	Calca	-	-	1.10 ± 0.09	1.56 ± 0.12		1.12 ± 0.08	1.41 ± 0.08	1.33 ± 0.09	1.29 ± 0.08
	Gabrd	-	-	0.97 ± 0.19	1.51 ± 0.12		0.75 ± 0.04	0.77 ± 0.03	0.80 ± 0.02	0.94 ± 0.04
	Prkcd	-	-	0.66 ± 0.16	1.18 ± 0.13		0.60 ± 0.05	0.85 ± 0.06	0.65 ± 0.05	0.72 ± 0.04
	Slc17a7	-	-	0.50 ± 0.11	1.32 ± 0.18		0.68 ± 0.09	0.32 ± 0.02	0.54 ± 0.08	1.15 ± 0.11
	Klk1	-	-	3.15 ± 0.92	11.90 ± 1.93		10.19 ± 1.12	12.65 ± 0.80	11.38 ± 0.95	10.45 ± 1.13

## Sheet: Males
Table S1b. Molecular changes in the hypothalami of 10- (D10) and 21-day (D21) old male F1 and F2 progeny assessed by real-time RT-PCR.
	Gene symbol	F1					F2
		D10 CON (mean ± SEM)	D10 LUN (mean ± SEM)	D21 CON (mean ± SEM)	D21 LUN (mean ± SEM)		D21 CxC (mean ± SEM)	D21 CxL (mean ± SEM)	D21 LxC (mean ± SEM)	D21 LxL (mean ± SEM)
Kisspeptin-signaling related genes	Kiss1	0.65 ± 0.04	0.52 ± 0.05	2.05 ± 0.14	1.04 ± 0.06		1.36 ± 0.07	1.27 ± 0.05	1.04 ± 0.07	1.12 ± 0.07
	Kiss1r	0.82 ± 0.02	0.77 ± 0.02	0.81 ± 0.02	0.86 ± 0.04		0.54 ± 0.02	0.53 ± 0.02	0.50 ± 0.01	0.49 ± 0.01
	Gnrh1	0.87 ± 0.07	0.90 ± 0.08	1.86± 0.13	1.52 ± 0.11		1.18 ± 0.06	1.26 ± 0.07	1.01 ± 0.06	1.16 ± 0.07
	Leprv1	0.69 ± 0.04	0.63 ± 0.04	2.02 ± 0.12	1.86 ± 0.07		2.60 ± 0.11	2.86 ± 0.12	3.36 ± 0.11	3.54 ± 0.06
	Stat3	0.90 ± 0.03	0.87 ± 0.03	1.72 ± 0.04	1.52 ± 0.03		-	-	-	-
Genes selected for analysis on the basis of microarray study	Trh	-	-	6.30 ± 0.44	3.62 ± 0.38		7.54 ± 2.70	9.76 ± 1.52	8.09 ± 2.56	10.23 ± 2.09
	Hcrt	-	-	2.13 ± 0.34	0.68 ± 0.11		0.66 ± 0.07	0.98 ± 0.07	1.02 ± 0.09	1.34 ± 0.10
	Oxt	-	-	0.64 ± 0.11	0.28 ± 0.05		0.75 ± 0.09	0.93 ± 0.06	0.73 ± 0.05	1.03 ± 0.08
	Esr1	-	-	1.62 ± 0.19	0.92 ± 0.07		0.80 ± 0.08	0.76 ± 0.06	0.91 ± 0.09	1.08 ± 0.11
	Pik3r1	-	-	1.20 ± 0.14	1.18 ± 0.12		-	-	-	-
	Pomc	-	-	1.27 ± 0.17	0.29 ± 0.04		0.99 ± 0.09	1.41 ± 0.06	0.89 ± 0.08	1.34 ± 0.09
	Cck	-	-	0.49 ± 0.09	1.02 ± 0.14		0.81 ± 0.06	0.75 ± 0.03	1.15 ± 0.09	1.12 ± 0.07
	Calca	-	-	1.11 ± 0.09	1.81 ± 0.10		0.81 ± 0.07	1.06 ± 0.06	1.11 ± 0.08	1.16 ± 0.06
	Gabrd	-	-	0.40 ± 0.06	1.35 ± 0.12		0.67 ± 0.03	0.79 ± 0.05	0.80 ± 0.05	0.90 ± 0.06
	Prkcd	-	-	0.26 ± 0.05	1.06 ± 0.12		0.60 ± 0.02	0.89 ± 0.05	0.94 ± 0.08	0.92 ± 0.07
	Slc17a7	-	-	0.22 ± 0.05	1.11 ± 0.15		0.88 ± 0.18	0.40 ± 0.06	0.73 ± 0.10	0.99 ± 0.12
	Klk1	-	-	0.78 ± 0.39	12.58 ± 1.30		8.92 ± 0.86	10.31 ± 0.60	12.53 ± 1.36	10.11 ± 1.25
