# Supplementary material for: Lactation undernutrition leads to multigenerational molecular programming of hypothalamic gene networks controlling reproduction
Source: BMC Genomics. 2016 May 4;17:333. doi: 10.1186/s12864-016-2615-4 (PMC4857247; doi:10.1186/s12864-016-2615-4)
Supplement: Additional file 6: Table S4. — Top 25 Combined (A) and Single (B) Biofunction Categories enriched with genes showing differential expression in the hypothalamus of control (CON) vs. LUN mice. (XLSX 64 kb) [file 12864_2016_2615_MOESM6_ESM.xlsx]

## Sheet: Diseases and Biofunctions _A
Table S4A. Top 25 Combined Biofunction Categories enriched with genes showing differential expression in hypothalamuses of control (CON) vs. LUN mice.
#	Categories	Diseases or Functions Annotation	p-Value	Molecules	# Molecules
1	Cellular Function and Maintenance	cellular homeostasis	6.9e-09	ABCC9, ADAMTS1, AGTR1, AQP4, ATP2A1, AVP, CALCB, CAMK2D, CAPN3, CARTPT, CCK, CCL17, CCL2, CCL21, CDKN1A, CHRNA7, CPEB3, CRHR2, DLG4, DUSP4, E2F1, EPHA1, ESR1, FAM19A4, FAS, FCGR1A, FZD2, GZMM, HCRT, HRH3, KISS1, LEF1, MEF2C, NELL2, NMU, NUPR1, OXT, PIK3R1, PLEKHF1, POMC, PPP3CA, PRKCD, PRKCG, PRKCH, PRKG1, PTK2B, RASGRP1, RNASE1, RORA, RSAD2, SCARA5, SCGN, SERPINH1, SLC14A1, SLC26A4, SLC4A1, SYNP…	62
		ion homeostasis of cells	1.01e-08	ADAMTS1, AGTR1, AVP, CALCB, CAMK2D, CARTPT, CCK, CCL17, CCL2, CCL21, CHRNA7, CPEB3, DLG4, ESR1, FAS, FCGR1A, FZD2, HCRT, HRH3, KISS1, OXT, PRKCG, PRKCH, PRKG1, PTK2B, SCARA5, SCGN, SLC14A1, SLC26A4, SLC4A1, TF, TRH	32
		elevation of Ca2+ in cytosol	5.69e-06	AGTR1, AVP, DLG4, ESR1, FZD2, HCRT, HRH3, KISS1, OXT, PRKG1, PTK2B	11
		vesiculation of hepatocytes	0.00295	CDKN1A, FAS	2
		movement of mitochondria	0.00409	ATP2A1, POMC	2
		presence of blood cells	0.00566	Ahsp, CCL21, HBA1/HBA2, SLC4A1	4
		homeostasis of water	0.00689	AQP4, AVP	2
2	Behavior	behavior	7.39e-09	ADCY1, AGTR1, AQP4, AVP, CALCB, CAMK2A, CARTPT, CCK, CCL21, CDKN1A, CES1, CHRNA7, CIDEB, CPEB3, CRHR2, DLG4, DPP4, E2F1, ESR1, Foxp2, GABRD, HBA1/HBA2, HCRT, HRH3, HSPA1A/HSPA1B, KCNA2, KCNAB1, LEF1, MAP1B, NETO1, NFASC, NKX3-1, NMBR, NMU, OXT, PCP4, POMC, PPP3CA, PRKCG, PRKG1, PTPRN2, SLC17A7, SLC26A4, SLITRK6, SRPX2, TRH, ZIC1	47
		anxiety	2.3e-06	AVP, CAMK2A, CARTPT, CCK, CHRNA7, CPEB3, CRHR2, GABRD, HRH3, OXT, POMC, PRKCG, PTPRN2, SLC17A7	14
		emotional behavior	5.28e-06	AVP, CAMK2A, CARTPT, CCK, CRHR2, DLG4, DPP4, ESR1, GABRD, HSPA1A/HSPA1B, NMBR, NMU, OXT, POMC, PTPRN2, SLC17A7	16
		learning	1.34e-05	ADCY1, AVP, CAMK2A, CHRNA7, CPEB3, CRHR2, DLG4, ESR1, GABRD, HCRT, HRH3, KCNAB1, NETO1, NFASC, OXT, PCP4, POMC, PPP3CA, PRKCG, PTPRN2, SLC17A7	21
		grooming	2.59e-05	AVP, CRHR2, DLG4, HSPA1A/HSPA1B, NMU, OXT, POMC	7
		conditioning	0.000143	ADCY1, CAMK2A, CARTPT, CCK, CPEB3, ESR1, GABRD, HCRT, KCNAB1, OXT, POMC, PRKCG	12
		locomotion	0.000318	ADARB1, ADCY1, AVP, CAMK2A, CARTPT, DLG4, ESR1, Foxp2, HCRT, HRH3, HSPA1A/HSPA1B, NMU, SLITRK6, TRH, USP2, ZIC1	16
		drinking	0.000872	AGTR1, CCK, HRH3, OXT, PRKCG	5
		place preference	0.00357	ADCY1, CARTPT, ESR1, POMC	4
		despair behavior	0.00529	CRHR2, GABRD, SLC17A7	3
		licking behavior	0.00541	CARTPT, ESR1	2
		appetite	0.00659	CARTPT, CCK, POMC	3
3	Molecular Transport	quantity of metal	3.64e-08	ADAMTS1, AGTR1, ATP2A1, AVP, CALCB, CAMK2A, CAMK2D, CCK, CCL17, CCL2, CCL21, CHRNA7, ESR1, FAS, HBA1/HBA2, Hbb-b1, HCRT, IL22RA1, KISS1, LYZ, MRVI1, OXT, PIK3R1, POMC, PRKG1, TF, TRH, VAV3, WNK1	29
		quantity of metal ion	1.33e-07	ADAMTS1, AGTR1, ATP2A1, AVP, CALCB, CAMK2A, CAMK2D, CCK, CCL17, CCL2, CCL21, CHRNA7, ESR1, FAS, HBA1/HBA2, HCRT, KISS1, LYZ, MRVI1, OXT, PIK3R1, POMC, PRKG1, TRH, VAV3, WNK1	26
		transport of molecule	1.4e-07	ABCC9, ACSL3, ADRA2B, AGTR1, AQP4, ATP2A1, AVP, CAMK2A, CAMK2D, CARTPT, CCK, CFL1, CHRNA7, CRHR2, DCTN1, ESR1, FAS, GABRD, HBA1/HBA2, Hbb-b1, HCRT, HRH3, KCNA2, KCNAB1, KCNJ8, MAP1B, NELL2, NKX3-1, NMU, NR1H3, OXT, PIK3R1, PKD2L1, POMC, PPP3CA, PRKCD, PRKCG, PRKG1, PTK2B, PTPRN2, RAMP3, RSAD2, SLC13A3, SLC14A1, SLC17A7, SLC22A6, SLC26A4, SLC43A2, SLC47A1, SLC4A1, SLC7A8, SPIRE1, SPRN, TF, TRH, TR…	60
		secretion of molecule	2.57e-07	ACSL3, ADRA2B, AGTR1, AVP, CAMK2A, CARTPT, CCK, CHRNA7, CRHR2, ESR1, FAS, HCRT, HRH3, KCNA2, NELL2, NKX3-1, NMU, NR1H3, OXT, PIK3R1, POMC, PRKG1, PTK2B, PTPRN2, RSAD2, SLC22A6, SLC26A4, TRH, TTPA	29
		release of metal	2.72e-06	AVP, CCK, CCL17, CCL2, CCL21, ESR1, FAS, FCGR1A, FZD2, OXT, PCP4, RGS16, TF, TRH, WNT9B	15
		transport of ion	2.62e-05	ABCC9, ATP2A1, AVP, CAMK2A, CAMK2D, CFL1, CHRNA7, KCNA2, KCNAB1, KCNJ8, PKD2L1, PPP3CA, RAMP3, SLC17A7, SLC22A6, SLC26A4, SLC47A1, SLC4A1, SLC7A8, TF, TRH, TRPM6, WNK1	23
		transport of cation	0.000127	ABCC9, ATP2A1, AVP, CAMK2A, CAMK2D, CFL1, CHRNA7, KCNA2, KCNAB1, KCNJ8, PKD2L1, PPP3CA, RAMP3, SLC47A1, SLC7A8, TF, TRH, TRPM6	18
		transport of metal ion	0.000166	ABCC9, ATP2A1, AVP, CAMK2A, CAMK2D, CFL1, CHRNA7, KCNA2, KCNAB1, KCNJ8, PPP3CA, RAMP3, TF, TRH, TRPM6	15
		flux of water	0.0012	AQP4, AVP	2
		uptake of anion	0.00169	AVP, KLK3, PRKCH, SLC26A4	4
		transport of oxygen	0.00199	HBA1/HBA2, Hbb-b1	2
		uptake of K+	0.00199	FAS, KLK3	2
		import of metal ion	0.00277	ABCC9, CFL1, KCNJ8	3
		transport of urea	0.00295	AVP, SLC14A1	2
		excretion of K+	0.00319	ADAMTS1, VAV3, WNK1	3
		transport of water	0.00319	AQP4, AVP, SLC14A1	3
		quantity of anion	0.00647	ADAMTS1, AVP, SLC14A1, SLC26A4, SLC4A1	5
4	Cardiovascular System Development and Function	development of vascular system	2.74e-07	ADAMTS1, ADRA2B, AGTR1, ARNT, CCL2, CCL21, CDKN1A, CFL1, CHRNA7, CRHR2, E2F1, EPHA1, ESR1, FAS, FBLN1, FZD2, GBX2, HBA1/HBA2, Hbb-b1, IFT57, INADL, KCNJ8, KLK3, LEF1, LRG1, MEF2C, MYL2, MYOCD, NOSTRIN, OXT, PIK3R1, PPP3CA, PRKCD, PRKCG, PRKG1, PROX1, PTK2B, RORA, SEMA3B, SERPIND1, SERPINH1, SHOX2, SRPX2, TCF7L2, TF, VAV3, WNK1	47
		development of cardiovascular system	6.48e-07	ADAMTS1, ADRA2B, AGTR1, ARNT, CCL2, CDKN1A, CFL1, CHRNA7, CRHR2, E2F1, EPHA1, ESR1, FAS, FBLN1, FZD2, GBX2, HBA1/HBA2, Hbb-b1, IFT57, INADL, KCNJ8, KLK3, LEF1, LRG1, MEF2C, MYL2, MYOCD, NOSTRIN, OXT, PIK3R1, PPP3CA, PRKCD, PRKCG, PRKG1, PROX1, PTK2B, RORA, SEMA3B, SERPIND1, SERPINH1, SHOX2, SRPX2, TCF7L2, TF, VAV3, WNK1	46
		function of cardiovascular system	1.42e-05	ABCC9, AQP4, CAMK2D, CDKN1A, COX6A2, CRHR2, Foxp2, GFAP, HRH3, KCNJ8, KLK3, MRVI1, NOSTRIN, NUPR1, OXT, PRKG1, VAV3	17
		morphology of cardiovascular system	2.79e-05	ADRA2B, AGTR1, Ahsp, ARNT, CDKN1A, CRHR2, FAS, FBLN1, FLRT2, FMOD, GBX2, GFAP, Gypa, HBA1/HBA2, Hbb-b1, KLK3, LEF1, LUM, MEF2C, MYL2, MYOCD, NOSTRIN, NR1H3, PPP3CA, PRKG1, SERPINH1, SHOX2, SLC4A1, VAV3	29
		abnormal morphology of cardiovascular system	0.000262	ADRA2B, AGTR1, Ahsp, ARNT, CDKN1A, CRHR2, FBLN1, FLRT2, FMOD, GBX2, GFAP, Gypa, HBA1/HBA2, Hbb-b1, KLK3, LEF1, LUM, MEF2C, MYOCD, NOSTRIN, NR1H3, PRKG1, SHOX2, SLC4A1, VAV3	25
		heart rate	0.000826	ADRA2B, AGTR1, AVP, CALCB, CAMK2D, KCNJ8, KLK3, MRVI1, MYL2, OXT, PRKG1, SLC4A1, VAV3	13
5	Cell Signaling, Molecular Transport, Vitamin and Mineral Metabolism	quantity of Ca2+	3.41e-07	AGTR1, ATP2A1, AVP, CALCB, CAMK2A, CAMK2D, CCK, CCL17, CCL2, CCL21, CHRNA7, ESR1, FAS, HBA1/HBA2, HCRT, KISS1, LYZ, MRVI1, OXT, PIK3R1, POMC, PRKG1, TRH, VAV3	24
		concentration of Ca2+	3.46e-06	AGTR1, AVP, CCK, CCL17, CCL2, ESR1, MRVI1, NMU, OXT, PRKCG, TRH	11
		mobilization of Ca2+	3.65e-05	AVP, CALCB, CCK, CCL17, CCL2, CCL21, FAS, FCGR1A, HCRT, KISS1, NMU, OXT, PIK3R1, POMC, PTK2B, RGS3, TRH, WNT9B	18
		transport of Ca2+	7.54e-05	ATP2A1, AVP, CAMK2A, CAMK2D, CFL1, CHRNA7, PPP3CA, RAMP3, TRH	9
6	Skeletal and Muscular Disorders	constriction of muscle	6.04e-07	CCL2, MRVI1, PRKG1, TRH	4
7	Cell-To-Cell Signaling and Interaction, Nervous System Development and Function	activation of neurons	7.19e-07	AVP, CARTPT, CCK, CHRNA7, GABRD, HCRT, KISS1, NMU, OXT, TRH	10
		long-term potentiation	3.23e-06	ADCY1, AQP4, CAMK2A, CHRNA7, DLG4, GFAP, KCNAB1, KLK3, NELL2, OXT, PCP4, PPP3CA, PRKCG, PTK2B, SLC17A7, VAV3	16
		neurotransmission	4.83e-06	ADARB1, ADCY1, CAMK2A, CARTPT, CCK, CCL2, CHRNA7, CRHR2, DLG4, GABRD, HCRT, KCNA2, KCNAB1, KISS1, NETO1, NMU, OXT, PPP3CA, PRKCG, PTK2B, SLC17A7, SV2B	22
		long-term potentiation of synapse	2.02e-05	ADCY1, CAMK2A, DLG4, GFAP, KCNAB1, KLK3, NELL2, OXT, PCP4, PRKCG, SLC17A7	11
		activation of dopaminergic neurons	9.75e-05	CARTPT, CHRNA7, HCRT	3
		activation of myenteric ganglion cells	0.000607	CCK, TRH	2
		synaptic transmission	0.000874	ADARB1, CAMK2A, CCK, CHRNA7, DLG4, GABRD, HCRT, KISS1, NMU, OXT, PPP3CA, PRKCG, PTK2B, SLC17A7, SV2B	15
		firing of neurons	0.000952	CAMK2A, HCRT, KISS1, OXT, TRH	5
		long term depression	0.0011	CAMK2A, CPEB3, DLG4, GRID2IP, MAP1B, PRKCG, PTK2B	7
		action potential of cells	0.00188	ADCY1, CAMK2A, CHRNA7, CRHR2, KCNA2, KCNAB1, OXT, SLC17A7	8
		synaptic transmission of cells	0.00322	CCK, DLG4, GABRD, HCRT, KISS1, NMU, OXT, PRKCG, PTK2B, SLC17A7, SV2B	11
		action potential of neurons	0.00378	ADCY1, CAMK2A, CHRNA7, KCNA2, KCNAB1, OXT, SLC17A7	7
		long-term potentiation of hippocampus	0.00681	ADCY1, CAMK2A, CHRNA7, DLG4, PPP3CA, PTK2B	6
		AMPA mediated synaptic current	0.00689	ADARB1, DLG4	2
8	Cell Morphology	morphology of cells	7.41e-07	Ahsp, AQP4, ATP2A1, CAMK2A, CAMK2D, CAPN3, CARTPT, CCK, CCL2, CDC5L, CDKN1A, CES1, CFL1, CHRNA7, CIDEB, CPEB3, CRHR2, DLG4, DLK1, DPP4, E2F1, EPS8L2, ESR1, FAS, FBLN1, FMOD, Foxp2, FZD2, GBX2, GFAP, Gypa, GZMM, HBA1/HBA2, Hbb-b1, HSPA1A/HSPA1B, IFT57, INSL6, KISS1, LEF1, LUM, MAP1B, MYL2, NFASC, NMU, NR1H3, NUSAP1, OGN, PCOLCE, PIK3R1, POMC, PPP3CA, PRKCD, PRKCH, PRKG1, PTK2B, RASGRP1, RORA, SERP…	69
		size of cells	8.85e-06	CAMK2A, CCL2, CDKN1A, CES1, CFL1, CIDEB, CRHR2, DLG4, DLK1, E2F1, ESR1, FAS, Hbb-b1, NMU, NR1H3, PIK3R1, POMC, PRKCH, SHOX2, TCF7L2, TIAM1, TTPA	22
		abnormal morphology of cells	0.000134	Ahsp, CAMK2A, CAMK2D, CAPN3, CARTPT, CDKN1A, CHRNA7, CPEB3, CRHR2, E2F1, EPS8L2, ESR1, FBLN1, FMOD, Foxp2, GBX2, GFAP, Gypa, HBA1/HBA2, Hbb-b1, IFT57, INSL6, KISS1, LEF1, LUM, MAP1B, NFASC, NR1H3, NUSAP1, OGN, PIK3R1, PPP3CA, PRKCD, PRKCH, PRKG1, RASGRP1, SLC17A7, SLC26A4, SLC4A1, SLITRK6, TCF7L2, USP1, USP2, VAV3	44
		osmotic water permeability of cells	0.0012	AQP4, SLC14A1	2
		polarization of cells	0.0016	CCL17, CCL2, CCL21, CFL1, MAP1B, PIK3R1, PRKG1, PTK2B, TIAM1	9
		enlargement of cardiomyocytes	0.00409	PPP3CA, PRKG1	2
		contraction of hepatic stellate cells	0.00541	AGTR1, AVP	2
9	Cell-To-Cell Signaling and Interaction, Molecular Transport, Small Molecule Biochemistry	secretion of catecholamine	9.75e-07	ADRA2B, AVP, CARTPT, CHRNA7, CRHR2, HRH3, KCNA2, OXT, PTPRN2	9
		secretion of neurotransmitter	5.09e-06	ADRA2B, CAMK2A, CCK, CHRNA7, CRHR2, HCRT, HRH3, KCNA2, OXT, PIK3R1, PTK2B, PTPRN2	12
		quantity of monoamines	0.000224	AQP4, AVP, CARTPT, Foxp2, HRH3, OXT, POMC, PRKCD, PTPRN2, TRH, VAV3	11
		quantity of catecholamine	0.000406	AQP4, CARTPT, Foxp2, OXT, POMC, PRKCD, PTPRN2, TRH, VAV3	9
		release of neurotransmitter	0.000826	AGTR1, AQP4, CARTPT, CRHR2, HCRT, HRH3, PCP4, PPP3CA, PRKCG	9
10	Cell Morphology, Connective Tissue Development and Function, Tissue Morphology	size of adipocytes	1.15e-06	CDKN1A, CES1, CIDEB, CRHR2, DLK1, ESR1, NMU, NR1H3, PIK3R1, POMC, SHOX2	11
11	Metabolic Disease	glucose metabolism disorder	1.82e-06	ABCC9, ADARB1, ADCY1, ADRA2B, AGAP2, AGTR1, AI504432, CAPN3, CARTPT, CCK, CCL2, CDKN1A, COX6A2, CRHR2, CTNNBL1, DLK1, DPP4, E2F1, ESR1, FAS, FCGR1A, GABRD, GFAP, HBA1/HBA2, HIST1H2BF, HIST1H4L, HRH3, HSPA1A/HSPA1B, IGF2BP2, LEF1, LYZ, NMU, PIK3R1, POMC, PPP3CA, PRKCD, PROX1, RAMP3, RSAD2, SERPIND1, SLC22A6, STK32C, TCF7L2, TF, TRH, TRPM6, TSPAN8, USP1, ZMAT4	49
		hyperleptinemia	0.000324	ADARB1, NMU, POMC	3
12	Cellular Assembly and Organization, Tissue Development	formation of filaments	2.08e-06	ADAMTSL4, AVP, CCL2, CCL21, CDKN1A, CFL1, DCTN1, EPHA1, GFAP, KISS1, LMCD1, MAP1B, MYL2, MYOC, NUSAP1, PRKCD, PRKCH, PROX1, PTK2B, SERPINH1, TIAM1, VIL1	22
13	Cell Death and Survival	cell death	2.27e-06	ABCC9, ADAMTS1, ADAMTSL4, ADARB1, AGAP2, AGTR1, Ahsp, ARNT, ATP2A1, AVP, BOK, BRCC3, C8orf4, CALCB, CAMK2A, CAMK2D, CAPN3, CCK, CCL2, CCL21, CDK11A, CDKN1A, CES1, CFL1, CHRNA7, CIDEB, CNOT11, CRHR2, CTNNBL1, DCTN1, DLG4, DLK1, DPP4, DUSP4, E2F1, ESR1, FAS, FBLN1, FCGR1A, FMOD, FZD2, GABRD, GBX2, GFAP, GZMM, HBA1/HBA2, HCRT, HEBP2, HSPA1A/HSPA1B, IFT57, ING3, INSL6, KISS1, KLK3, LEF1, LUM, LYZ, MA…	101
		necrosis	1e-05	ABCC9, ADAMTS1, ADARB1, AGAP2, AGTR1, Ahsp, ARNT, ATP2A1, AVP, BOK, C8orf4, CALCB, CAMK2D, CCK, CCL2, CCL21, CDK11A, CDKN1A, CES1, CHRNA7, CIDEB, CNOT11, CRHR2, DCTN1, DLG4, DLK1, DPP4, DUSP4, E2F1, ESR1, FAS, FBLN1, FCGR1A, FMOD, FZD2, GABRD, GFAP, GZMM, HCRT, HSPA1A/HSPA1B, KISS1, KLK3, LEF1, LUM, LYZ, MAP1B, MCM2, MEF2C, MYOC, NR1H3, NSMF, NUPR1, PIK3R1, PLEKHF1, POMC, PPP3CA, PRKCD, PRKCG, PR…	80
		apoptosis	8.75e-06	ADAMTS1, ADAMTSL4, AGAP2, AGTR1, Ahsp, ARNT, ATP2A1, AVP, BOK, C8orf4, CALCB, CAMK2A, CAMK2D, CAPN3, CCK, CCL2, CCL21, CDK11A, CDKN1A, CFL1, CIDEB, CTNNBL1, DCTN1, DLG4, DPP4, DUSP4, E2F1, ESR1, FAS, FBLN1, FCGR1A, FMOD, FZD2, GZMM, HBA1/HBA2, HCRT, HEBP2, HSPA1A/HSPA1B, IFT57, ING3, INSL6, KISS1, KLK3, LEF1, LUM, MAP1B, MCM2, MEF2C, MYOC, NR1H3, NSMF, NUPR1, NUSAP1, PIK3R1, PLEKHF1, POMC, PPP3CA…	82
		apoptosis of salivary mucous cells	2.85e-05	E2F1, ESR1, FAS	3
		apoptosis of fibroblast cell lines	0.000167	CDK11A, CDKN1A, DUSP4, E2F1, ESR1, FAS, LEF1, NR1H3, NUPR1, PIK3R1, PLEKHF1, PPP3CA, PRKCD, PRKCG, PTK2B, TIAM1	16
		apoptosis of thyroid tumor cell lines	0.000349	CALCB, E2F1, FAS, RNASE1	4
		apoptosis of podocytes	0.000558	AGTR1, CDKN1A, PPP3CA, PRKCD	4
		apoptosis of thyroid cells	0.000581	C8orf4, FAS, PRKCD	3
		cell death of fibroblast cell lines	0.000648	ARNT, CDK11A, CDKN1A, DUSP4, E2F1, ESR1, FAS, LEF1, NR1H3, NUPR1, PIK3R1, PLEKHF1, PPP3CA, PRKCD, PRKCG, PTK2B, TACC1, TIAM1	18
		apoptosis of exocrine cells	0.000842	E2F1, ESR1, FAS, USP2	4
		cell death of skin	0.000885	CDKN1A, E2F1, ESR1, FAS, PRKCD, RASGRP1, TRH	7
		apoptosis of keratinocytes	0.00108	CDKN1A, E2F1, FAS, PRKCD, RASGRP1, TRH	6
		cell death of ventricular myocytes	0.00122	CDKN1A, E2F1, PRKCD, PTK2B	4
		apoptosis of adipocytes	0.00202	CDKN1A, FAS, PIK3R1	3
		neuronal cell death	0.00225	ADARB1, AGAP2, AVP, BOK, CCL2, CDKN1A, CHRNA7, DLG4, E2F1, ESR1, FAS, FCGR1A, FZD2, GFAP, MAP1B, MEF2C, NSMF, PIK3R1, PPP3CA, PRKCD, PRKCG, PTK2B, RASD1, TF	24
		apoptosis of neurons	0.00225	AGAP2, BOK, CCL2, CDKN1A, DLG4, E2F1, ESR1, FAS, FCGR1A, FZD2, MAP1B, MEF2C, NSMF, PIK3R1, PRKCG, PTK2B, RASD1	17
		cell death of pro-B lymphocytes	0.00238	DUSP4, FAS, VAV3	3
		cell death of cardiomyocytes	0.00283	ABCC9, AGTR1, CAMK2D, CDKN1A, DPP4, E2F1, FAS, PPP3CA, PRKCD, PTK2B	10
		apoptosis of Th1 cells	0.00295	FAS, FCGR1A	2
		cell death of lymphoblastoid cell lines	0.00317	CDKN1A, DUSP4, E2F1, FAS, PIK3R1, VAV3	6
		cell death of pancreatic cells	0.0035	CCK, DPP4, E2F1, FAS, PIK3R1, PRKCD	6
		cell death of gonadal cell lines	0.00419	CDKN1A, CRHR2, FAS, HCRT, PRKCG	5
		apoptosis of vascular smooth muscle cells	0.00497	AGTR1, CDKN1A, E2F1, FAS, PRKCD	5
		cell death of endocrine cells	0.00506	C8orf4, CCK, DPP4, FAS, PIK3R1, PRKCD	6
		cell death of beta islet cells	0.00524	CCK, DPP4, FAS, PIK3R1, PRKCD	5
		cell death of stem cells	0.00524	CDKN1A, CHRNA7, FAS, MYOC, PIK3R1	5
		apoptosis of pericytes	0.00529	FAS, FCGR1A, SERPINH1	3
		cell death of tumor cell lines	0.00595	AGAP2, ARNT, ATP2A1, BOK, CALCB, CCK, CCL2, CDKN1A, CIDEB, CNOT11, DCTN1, DPP4, DUSP4, E2F1, ESR1, FAS, FBLN1, FCGR1A, GZMM, HCRT, HSPA1A/HSPA1B, KISS1, KLK3, LEF1, MEF2C, NUPR1, PIK3R1, PRKCD, PRKCH, PRKG1, PTK2B, RASD1, RASSF3, RGS16, RGS3, RNASE1, SEMA3B, TF, TIAM1, TTPA, USP2, VAV3, XPO1	43
		cell death of muscle cells	0.00622	ABCC9, AGTR1, CAMK2D, CDKN1A, DPP4, E2F1, FAS, PIK3R1, PPP3CA, PRKCD, PTK2B, RBM3, TTPA	13
14	Molecular Transport, Organismal Development	secretion of gastric acid	2.95e-06	CARTPT, CCK, HCRT, NMU, OXT, TRH	6
15	Behavior, Digestive System Development and Function	feeding	4.55e-06	CALCB, CARTPT, CCK, CDKN1A, CES1, CIDEB, CRHR2, ESR1, Foxp2, GABRD, HCRT, HRH3, NMU, OXT, POMC, SLC17A7, TRH, ZIC1	18
		food preference	0.0017	CCK, HCRT, OXT	3
16	Cellular Development	differentiation of cells	5.64e-06	ADRA2B, Ahsp, ARNT, ARPP21, AVP, CAMK2A, CAPN3, CARTPT, CBX3, CCL17, CCL2, CCL21, CDKN1A, CES1, CFL1, CNTN4, COL24A1, CRHR2, DLG4, DLK1, DPP4, E2F1, ESR1, FAS, FCGR1A, FZD2, GBX2, GDF10, GFAP, Hbb-b1, HIST1H4H, HIST1H4K, HIST1H4L, HRH3, HSPA1A/HSPA1B, IL1RAP, IL22RA1, KLK3, LEF1, LRG1, MAP1B, MEDAG, MEF2C, MYL2, MYOC, MYOCD, NKTR, OGN, OXT, PIK3R1, PPP3CA, PRKCD, PRKCG, PRKCH, PRKG1, PROX1, PTK2B…	73
		differentiation of exocrine cells	0.00122	CDKN1A, OXT, PIK3R1, PROX1	4
17	Cell-To-Cell Signaling and Interaction, Cellular Growth and Proliferation	excitation of cells	5.64e-06	CCK, CCL2, CCL21, CHRNA7, HCRT, KISS1, PRKCG, TRH	8
		stimulation of endocrine cells	0.00044	CCK, KISS1, POMC	3
		stimulation of cells	0.000736	AVP, CARTPT, CCK, CCL2, CCL21, CHRNA7, DPP4, FAS, HCRT, KISS1, POMC, PRKCG, PRKG1, TRH	14
		stimulation of central nervous system cells	0.00207	CCL2, CHRNA7, HCRT, TRH	4
		stimulation of neuroendocrine cells	0.00409	CCK, KISS1	2
		excitation of brain cells	0.00471	CHRNA7, HCRT, TRH	3
18	Cardiovascular System Development and Function, Organismal Development	angiogenesis	6.55e-06	ADAMTS1, ADRA2B, AGTR1, ARNT, CCL2, CDKN1A, CHRNA7, CRHR2, E2F1, EPHA1, ESR1, FAS, FBLN1, GBX2, INADL, KLK3, LEF1, LRG1, MEF2C, MYOCD, NOSTRIN, OXT, PIK3R1, PRKCD, PRKCG, PRKG1, PROX1, PTK2B, RORA, SEMA3B, SERPIND1, SERPINH1, SRPX2, TCF7L2, TF, VAV3, WNK1	37
		vasculogenesis	1.95e-05	ADAMTS1, ADRA2B, AGTR1, ARNT, CCL2, CDKN1A, CRHR2, E2F1, ESR1, FAS, FBLN1, GBX2, INADL, KLK3, LEF1, LRG1, MEF2C, MYOCD, NOSTRIN, OXT, PRKCD, PRKCG, PRKG1, PROX1, PTK2B, SEMA3B, SERPIND1, SERPINH1, SRPX2, TF, WNK1	31
		formation of artery	0.00416	CCL2, MEF2C, PTK2B	3
19	Cellular Movement	cell movement	6.65e-06	ADAMTS1, ADARB1, AGAP2, AGTR1, AQP4, ARNT, CAMK2D, CARTPT, CCK, CCL17, CCL2, CCL21, CDKN1A, CES1, CFL1, CHRNA7, Col17a1, DLG4, DPP4, DUSP4, EPHA1, ESR1, FAS, FLRT2, FMOD, GBX2, GFAP, HRH3, HSPA1A/HSPA1B, INADL, INSL6, KISS1, KLK3, LEF1, LMCD1, LUM, LYZ, MAP1B, MCM2, MRVI1, MYOC, MYOCD, NKX3-1, NMU, PCDH10, PIK3R1, POMC, PPP3CA, PRKCD, PRKCG, PRKG1, PROX1, PTK2B, RAMP3, RASGRP1, RGS16, RGS3, SEMA3…	69
		migration of cells	0.000138	ADAMTS1, ADARB1, AGAP2, AQP4, ARNT, CAMK2D, CCK, CCL17, CCL2, CCL21, CDKN1A, CES1, CFL1, CHRNA7, Col17a1, DLG4, DPP4, DUSP4, EPHA1, ESR1, FAS, FLRT2, FMOD, GBX2, GFAP, HRH3, HSPA1A/HSPA1B, INADL, KISS1, KLK3, LEF1, LMCD1, LUM, LYZ, MAP1B, MCM2, MYOC, MYOCD, NKX3-1, NMU, PIK3R1, POMC, PPP3CA, PRKCD, PRKCG, PRKG1, PROX1, PTK2B, RAMP3, RASGRP1, RGS16, RGS3, SERPIND1, SPAG9, SRPX2, TIAM1, TRH, VAV3, …	59
		chemotaxis	0.00101	AGTR1, CCL17, CCL2, CCL21, CDKN1A, DPP4, FAS, HRH3, KISS1, LEF1, PRKCD, PRKCG, PRKG1, PROX1, PTK2B, RGS3, SEMA3B, SERPINH1, TIAM1, VAV3, WNK1	21
		chemotaxis of cells	0.00153	AGTR1, CCL17, CCL2, CCL21, CDKN1A, DPP4, FAS, HRH3, KISS1, LEF1, PRKCD, PRKCG, PRKG1, PROX1, PTK2B, RGS3, SERPINH1, TIAM1, VAV3, WNK1	20
		migration of lymphoma cell lines	0.00659	CCL17, CCL2, RGS3	3
20	Cell Signaling, Molecular Transport, Small Molecule Biochemistry, Vitamin and Mineral Metabolism	release of Ca2+	7.62e-06	AVP, CCK, CCL17, CCL2, CCL21, ESR1, FAS, FCGR1A, FZD2, OXT, PCP4, RGS16, TRH, WNT9B	14
21	Tissue Morphology	quantity of cells	7.68e-06	ADAMTS1, AGTR1, Ahsp, ARNT, AVP, CALCB, CAMK2A, CAMK2D, CARTPT, CCK, CCL2, CCL21, CDKN1A, CES1, CHRNA7, COX6A2, CPEB3, DLG4, DLK1, E2F1, ESR1, FAS, FCGR1A, Foxp2, GBX2, HBA1/HBA2, Hbb-b1, IL1RAP, KLK3, LEF1, LUM, MAP1B, MEF2C, NAT10, NFASC, NKX3-1, NR1H3, NSMF, OPN3, PIK3R1, POMC, PPP3CA, PRKCD, PRKCH, PRKG1, PTPRN2, RAB38, RASGRP1, RORA, SERPIND1, SLC14A1, SLC17A7, SLC4A1, TCF7L2, TF, TRH, TTPA,…	61
		morphology of connective tissue	0.000289	Ahsp, CARTPT, CIDEB, CRHR2, DLK1, ESR1, FLRT2, FMOD, Gypa, HBA1/HBA2, Hbb-b1, LEF1, LUM, NR1H3, PCOLCE, PIK3R1, PRKG1, SLC4A1, TIAM1, VAV3	20
		quantity of tumor cell lines	0.00129	CDKN1A, E2F1, ESR1, FAS, MEF2C, NAT10, PIK3R1, VAV3	8
22	Digestive System Development and Function	ingestion by rodents	9.25e-06	AGTR1, CARTPT, CCK, CDKN1A, CIDEB, CRHR2, DPP4, GABRD, HCRT, NMU, OXT, POMC, SLC14A1, SLC17A7	14
		ingestion by rats	2.42e-05	CARTPT, CCK, GABRD, HCRT, NMU, POMC	6
		ingestion by mice	8.71e-05	AGTR1, CARTPT, CCK, CDKN1A, CIDEB, CRHR2, DPP4, NMU, OXT, POMC, SLC14A1, SLC17A7	12
23	Lipid Metabolism, Molecular Transport, Small Molecule Biochemistry	release of lipid	1.07e-05	AGTR1, AVP, CCL2, FAS, HCRT, HRH3, KISS1, NMU, OXT, PIK3R1, POMC, PRKCD, PRKCG, TRH	14
		release of fatty acid	1.62e-05	AVP, CCL2, FAS, HCRT, HRH3, KISS1, NMU, OXT, PIK3R1, POMC, PRKCD, PRKCG	12
		release of eicosanoid	6.97e-05	AVP, CCL2, FAS, KISS1, NMU, OXT, PIK3R1, POMC, PRKCD, PRKCG	10
		quantity of steroid hormone	0.000119	AVP, CARTPT, CRHR2, DLG4, FAS, NMU, OXT, POMC, TRH, VAV3	10
		quantity of steroid	0.000309	ARNT, AVP, CARTPT, CDKN1A, CES1, CRHR2, DLG4, DLK1, ESR1, FAS, KISS1, NMU, NR1H3, OXT, POMC, PPP3CA, RORA, TCF7L2, TRH, VAV3	20
		release of arachidonic acid	0.000406	AVP, CCL2, FAS, KISS1, NMU, PRKCD, PRKCG	7
		secretion of lipid	0.000719	AVP, ESR1, HCRT, HRH3, NR1H3, OXT, POMC, PTPRN2, TRH, TTPA	10
		concentration of acylglycerol	0.000734	ARNT, CES1, CIDEB, CRHR2, DLK1, E2F1, HRH3, NMU, NR1H3, PIK3R1, POMC, PPP3CA, PRKG1, RORA, TRH	15
		concentration of lipid	0.000764	ARNT, AVP, CARTPT, CCL2, CDKN1A, CES1, CHRNA7, CIDEB, CRHR2, DLG4, DLK1, E2F1, ESR1, FAS, HRH3, KISS1, NMU, NR1H3, OXT, PIK3R1, POMC, PPP3CA, PRKCD, PRKG1, RORA, TCF7L2, TRH, TTPA, VAV3	29
		concentration of triacylglycerol	0.00239	ARNT, CES1, CIDEB, CRHR2, DLK1, E2F1, HRH3, NMU, NR1H3, PIK3R1, PPP3CA, PRKG1, RORA	13
		release of steroid hormone	0.00319	AGTR1, OXT, POMC	3
		concentration of cholesterol	0.00419	ARNT, CDKN1A, CES1, CRHR2, DLK1, ESR1, NMU, NR1H3, POMC, PPP3CA, RORA, TCF7L2	12
		secretion of steroid	0.00602	AVP, ESR1, HCRT, NR1H3, POMC, TRH	6
24	Cell Morphology, Cellular Function and Maintenance	depolarization of cells	1.65e-05	AVP, CARTPT, CCK, FAS, HCRT, OXT, TRH	7
		transmembrane potential of cells	0.00416	CRHR2, FAS, TRH	3
25	Behavior, Nervous System Development and Function	circadian rhythm	1.71e-05	ADCY1, KCNA2, NMU, NR1H3, OXT, PRKCG, PROX1, RASD1, RORA, USP2	10
		memory	2.32e-05	ADCY1, CAMK2A, CHRNA7, CPEB3, CRHR2, ESR1, GABRD, HCRT, HRH3, KCNAB1, NETO1, OXT, POMC, PPP3CA, SLC17A7	15
		recognition memory	2.32e-05	ADCY1, CAMK2A, CRHR2, ESR1, HCRT, OXT, SLC17A7	7
		spatial memory	0.00463	ADCY1, CAMK2A, CHRNA7, CPEB3, POMC, PPP3CA	6

## Sheet: Diseases and Biofunctions _B
Table S4B. Top 25 Single Biofunction Categories enriched with genes showing differential expression in hypothalamuses of control (CON) vs. LUN mice.
#	Category	Function	Function Annotation	p-value	Molecules	# Molecules
1	Cellular Function and Maintenance	homeostasis	cellular homeostasis	6.9e-09	ABCC9, ADAMTS1, AGTR1, AQP4, ATP2A1, AVP, CALCB, CAMK2D, CAPN3, CARTPT, CCK, CCL17, CCL2, CCL21, CDKN1A, CHRNA7, CPEB3, CRHR2, DLG4, DUSP4, E2F1, EPHA1, ESR1, FAM19A4, FAS, FCGR1A, FZD2, GZMM, HCRT, HRH3, KISS1, LEF1, MEF2C, NELL2, NMU, NUPR1, OXT, PIK3R1, PLEKHF1, POMC, PPP3CA, PRKCD, PRKCG, PRKCH, PRKG1, PTK2B, RASGRP1, RNASE1, RORA, RSAD2, SCARA5, SCGN, SERPINH1, SLC14A1, SLC26A4, SLC4A1, SYNP…	62
		homeostasis	homeostasis of water	0.00689	AQP4, AVP	2
		ion homeostasis	ion homeostasis of cells	1.01e-08	ADAMTS1, AGTR1, AVP, CALCB, CAMK2D, CARTPT, CCK, CCL17, CCL2, CCL21, CHRNA7, CPEB3, DLG4, ESR1, FAS, FCGR1A, FZD2, HCRT, HRH3, KISS1, OXT, PRKCG, PRKCH, PRKG1, PTK2B, SCARA5, SCGN, SLC14A1, SLC26A4, SLC4A1, TF, TRH	32
		elevation	elevation of Ca2+ in cytosol	5.69e-06	AGTR1, AVP, DLG4, ESR1, FZD2, HCRT, HRH3, KISS1, OXT, PRKG1, PTK2B	11
		depolarization	depolarization of cells	1.65e-05	AVP, CARTPT, CCK, FAS, HCRT, OXT, TRH	7
		depolarization	depolarization of neurons	7.29e-05	CARTPT, CCK, HCRT, OXT, TRH	5
		depolarization	depolarization of mitochondrial membrane	0.00048	CDKN1A, FAS, HSPA1A/HSPA1B, PRKCD	4
		depolarization	depolarization of cellular membrane	0.000887	CAMK2D, CDKN1A, FAS, HSPA1A/HSPA1B, PRKCD, TRH	6
		organization	organization of cytoskeleton	2.33e-05	ABLIM3, ADCY1, CAMK2A, CCK, CCL2, CCL21, CDKN1A, CFL1, CNTN4, CRHR2, DCTN1, DLG4, EPS8L2, ESR1, FAS, FCGR1A, FZD10, GFAP, GRID2IP, IFT57, IL1RAP, KISS1, LMCD1, MAP1B, MYL2, MYOC, NSMF, NTNG1, NUSAP1, PIK3R1, POMC, PPP3CA, PRKCD, PRKCH, PRKG1, PRPF40A, PTK2B, SCLT1, SHOX2, SLITRK6, SPIRE1, TACC1, TF, TIAM1, TRH, TSGA10, VAV3, VIL1, XPO1	49
		organization	organization of cytoplasm	0.000122	ABLIM3, ADCY1, CAMK2A, CCK, CCL2, CCL21, CDKN1A, CFL1, CNTN4, CRHR2, DCTN1, DLG4, EPS8L2, ESR1, FAS, FCGR1A, FZD10, GFAP, GRID2IP, IFT57, IL1RAP, KISS1, LMCD1, MAP1B, MYL2, MYOC, NSMF, NTNG1, NUSAP1, PIK3R1, PLEKHF1, POMC, PPP3CA, PRKCD, PRKCH, PRKG1, PRPF40A, PTK2B, SCLT1, SHOX2, SLITRK6, SPIRE1, TACC1, TF, TIAM1, TRH, TSGA10, VAV3, VIL1, XPO1	50
		organization	microtubule dynamics	0.000572	ABLIM3, ADCY1, CAMK2A, CCK, CCL2, CCL21, CDKN1A, CFL1, CNTN4, DCTN1, DLG4, EPS8L2, ESR1, FAS, FCGR1A, IFT57, IL1RAP, LMCD1, MAP1B, MYL2, MYOC, NSMF, NTNG1, NUSAP1, PIK3R1, POMC, PPP3CA, PRKCD, PRKCH, PRKG1, PTK2B, SCLT1, SHOX2, SLITRK6, TACC1, TIAM1, TSGA10, VAV3, XPO1	39
		organization	organization of filaments	0.00626	CFL1, CRHR2, GFAP, MFAP4, P4HA1, PTK2B, SERPINH1, TF, TRH	9
		formation	formation of sarcomere	0.000324	CAMK2D, MEF2C, MYL2	3
		formation	formation of actin filaments	0.00207	AVP, CCL2, CCL21, CDKN1A, CFL1, EPHA1, KISS1, LMCD1, MYOC, PRKCD, PTK2B, TIAM1, VIL1	13
		bundling	bundling of microtubules	0.000349	DCTN1, MAP1B, NUSAP1, PIK3R1	4
		flux	flux of ion	0.00051	AVP, CARTPT, CCK, CCL17, CCL2, CCL21, FAS, FCGR1A, HRH3, PRKCG, PRKG1, SCGN, SLC26A4, SLC4A1, TRH	15
		flux	flux of Ca2+	0.00125	AVP, CARTPT, CCK, CCL17, CCL2, CCL21, FAS, FCGR1A, HRH3, PRKCG, PRKG1, SCGN, TRH	13
		colony survival	colony survival of fibroblasts	0.000607	CDKN1A, E2F1	2
		presence	presence of red blood cells	0.000941	Ahsp, HBA1/HBA2, SLC4A1	3
		presence	presence of blood cells	0.00566	Ahsp, CCL21, HBA1/HBA2, SLC4A1	4
		vesiculation	vesiculation of hepatocytes	0.00295	CDKN1A, FAS	2
		movement	movement of mitochondria	0.00409	ATP2A1, POMC	2
		size	size of dendritic spines	0.00409	CAMK2A, DLG4	2
		transmembrane potential	transmembrane potential of cells	0.00416	CRHR2, FAS, TRH	3
		quantity	quantity of microtubules	0.00529	MAP1B, POMC, PRKCD	3
		elimination	elimination of synapse	0.00689	NFASC, PCDH10	2
2	Behavior	behavior	behavior	7.39e-09	ADCY1, AGTR1, AQP4, AVP, CALCB, CAMK2A, CARTPT, CCK, CCL21, CDKN1A, CES1, CHRNA7, CIDEB, CPEB3, CRHR2, DLG4, DPP4, E2F1, ESR1, Foxp2, GABRD, HBA1/HBA2, HCRT, HRH3, HSPA1A/HSPA1B, KCNA2, KCNAB1, LEF1, MAP1B, NETO1, NFASC, NKX3-1, NMBR, NMU, OXT, PCP4, POMC, PPP3CA, PRKCG, PRKG1, PTPRN2, SLC17A7, SLC26A4, SLITRK6, SRPX2, TRH, ZIC1	47
		anxiety	anxiety	2.3e-06	AVP, CAMK2A, CARTPT, CCK, CHRNA7, CPEB3, CRHR2, GABRD, HRH3, OXT, POMC, PRKCG, PTPRN2, SLC17A7	14
		feeding	feeding	4.55e-06	CALCB, CARTPT, CCK, CDKN1A, CES1, CIDEB, CRHR2, ESR1, Foxp2, GABRD, HCRT, HRH3, NMU, OXT, POMC, SLC17A7, TRH, ZIC1	18
		emotional behavior	emotional behavior	5.28e-06	AVP, CAMK2A, CARTPT, CCK, CRHR2, DLG4, DPP4, ESR1, GABRD, HSPA1A/HSPA1B, NMBR, NMU, OXT, POMC, PTPRN2, SLC17A7	16
		learning	learning	1.34e-05	ADCY1, AVP, CAMK2A, CHRNA7, CPEB3, CRHR2, DLG4, ESR1, GABRD, HCRT, HRH3, KCNAB1, NETO1, NFASC, OXT, PCP4, POMC, PPP3CA, PRKCG, PTPRN2, SLC17A7	21
		circadian rhythm	circadian rhythm	1.71e-05	ADCY1, KCNA2, NMU, NR1H3, OXT, PRKCG, PROX1, RASD1, RORA, USP2	10
		memory	memory	2.32e-05	ADCY1, CAMK2A, CHRNA7, CPEB3, CRHR2, ESR1, GABRD, HCRT, HRH3, KCNAB1, NETO1, OXT, POMC, PPP3CA, SLC17A7	15
		recognition memory	recognition memory	2.32e-05	ADCY1, CAMK2A, CRHR2, ESR1, HCRT, OXT, SLC17A7	7
		grooming	grooming	2.59e-05	AVP, CRHR2, DLG4, HSPA1A/HSPA1B, NMU, OXT, POMC	7
		conditioning	conditioning	0.000143	ADCY1, CAMK2A, CARTPT, CCK, CPEB3, ESR1, GABRD, HCRT, KCNAB1, OXT, POMC, PRKCG	12
		locomotion	locomotion	0.000318	ADARB1, ADCY1, AVP, CAMK2A, CARTPT, DLG4, ESR1, Foxp2, HCRT, HRH3, HSPA1A/HSPA1B, NMU, SLITRK6, TRH, USP2, ZIC1	16
		drinking	drinking	0.000872	AGTR1, CCK, HRH3, OXT, PRKCG	5
		maternal behavior	maternal behavior	0.000956	AVP, ESR1, GABRD, OXT	4
		food preference	food preference	0.0017	CCK, HCRT, OXT	3
		sexual receptivity	sexual receptivity of female organism	0.00295	AVP, ESR1	2
		place preference	place preference	0.00357	ADCY1, CARTPT, ESR1, POMC	4
		spatial memory	spatial memory	0.00463	ADCY1, CAMK2A, CHRNA7, CPEB3, POMC, PPP3CA	6
		despair behavior	despair behavior	0.00529	CRHR2, GABRD, SLC17A7	3
		licking behavior	licking behavior	0.00541	CARTPT, ESR1	2
		appetite	appetite	0.00659	CARTPT, CCK, POMC	3
3	Molecular Transport	quantity	quantity of metal	3.64e-08	ADAMTS1, AGTR1, ATP2A1, AVP, CALCB, CAMK2A, CAMK2D, CCK, CCL17, CCL2, CCL21, CHRNA7, ESR1, FAS, HBA1/HBA2, Hbb-b1, HCRT, IL22RA1, KISS1, LYZ, MRVI1, OXT, PIK3R1, POMC, PRKG1, TF, TRH, VAV3, WNK1	29
		quantity	quantity of metal ion	1.33e-07	ADAMTS1, AGTR1, ATP2A1, AVP, CALCB, CAMK2A, CAMK2D, CCK, CCL17, CCL2, CCL21, CHRNA7, ESR1, FAS, HBA1/HBA2, HCRT, KISS1, LYZ, MRVI1, OXT, PIK3R1, POMC, PRKG1, TRH, VAV3, WNK1	26
		quantity	quantity of Ca2+	3.41e-07	AGTR1, ATP2A1, AVP, CALCB, CAMK2A, CAMK2D, CCK, CCL17, CCL2, CCL21, CHRNA7, ESR1, FAS, HBA1/HBA2, HCRT, KISS1, LYZ, MRVI1, OXT, PIK3R1, POMC, PRKG1, TRH, VAV3	24
		quantity	quantity of steroid hormone	0.000119	AVP, CARTPT, CRHR2, DLG4, FAS, NMU, OXT, POMC, TRH, VAV3	10
		quantity	quantity of monoamines	0.000224	AQP4, AVP, CARTPT, Foxp2, HRH3, OXT, POMC, PRKCD, PTPRN2, TRH, VAV3	11
		quantity	quantity of steroid	0.000309	ARNT, AVP, CARTPT, CDKN1A, CES1, CRHR2, DLG4, DLK1, ESR1, FAS, KISS1, NMU, NR1H3, OXT, POMC, PPP3CA, RORA, TCF7L2, TRH, VAV3	20
		quantity	quantity of catecholamine	0.000406	AQP4, CARTPT, Foxp2, OXT, POMC, PRKCD, PTPRN2, TRH, VAV3	9
		quantity	quantity of inositol phosphate	0.00592	AVP, NMBR, TRH	3
		quantity	quantity of anion	0.00647	ADAMTS1, AVP, SLC14A1, SLC26A4, SLC4A1	5
		transport	transport of molecule	1.4e-07	ABCC9, ACSL3, ADRA2B, AGTR1, AQP4, ATP2A1, AVP, CAMK2A, CAMK2D, CARTPT, CCK, CFL1, CHRNA7, CRHR2, DCTN1, ESR1, FAS, GABRD, HBA1/HBA2, Hbb-b1, HCRT, HRH3, KCNA2, KCNAB1, KCNJ8, MAP1B, NELL2, NKX3-1, NMU, NR1H3, OXT, PIK3R1, PKD2L1, POMC, PPP3CA, PRKCD, PRKCG, PRKG1, PTK2B, PTPRN2, RAMP3, RSAD2, SLC13A3, SLC14A1, SLC17A7, SLC22A6, SLC26A4, SLC43A2, SLC47A1, SLC4A1, SLC7A8, SPIRE1, SPRN, TF, TRH, TR…	60
		transport	transport of ion	2.62e-05	ABCC9, ATP2A1, AVP, CAMK2A, CAMK2D, CFL1, CHRNA7, KCNA2, KCNAB1, KCNJ8, PKD2L1, PPP3CA, RAMP3, SLC17A7, SLC22A6, SLC26A4, SLC47A1, SLC4A1, SLC7A8, TF, TRH, TRPM6, WNK1	23
		transport	transport of Ca2+	7.54e-05	ATP2A1, AVP, CAMK2A, CAMK2D, CFL1, CHRNA7, PPP3CA, RAMP3, TRH	9
		transport	transport of cation	0.000127	ABCC9, ATP2A1, AVP, CAMK2A, CAMK2D, CFL1, CHRNA7, KCNA2, KCNAB1, KCNJ8, PKD2L1, PPP3CA, RAMP3, SLC47A1, SLC7A8, TF, TRH, TRPM6	18
		transport	transport of metal ion	0.000166	ABCC9, ATP2A1, AVP, CAMK2A, CAMK2D, CFL1, CHRNA7, KCNA2, KCNAB1, KCNJ8, PPP3CA, RAMP3, TF, TRH, TRPM6	15
		transport	transport of alpha-amino acid	0.000393	PRKCD, SLC13A3, SLC17A7, SLC43A2, SLC4A1, SLC7A8	6
		transport	transport of L-amino acid	0.00155	PRKCD, SLC13A3, SLC17A7, SLC43A2, SLC7A8	5
		transport	transport of oxygen	0.00199	HBA1/HBA2, Hbb-b1	2
		transport	transport of urea	0.00295	AVP, SLC14A1	2
		transport	transport of water	0.00319	AQP4, AVP, SLC14A1	3
		transport	transport of L-aspartic acid	0.00409	PRKCD, SLC13A3	2
		secretion	secretion of molecule	2.57e-07	ACSL3, ADRA2B, AGTR1, AVP, CAMK2A, CARTPT, CCK, CHRNA7, CRHR2, ESR1, FAS, HCRT, HRH3, KCNA2, NELL2, NKX3-1, NMU, NR1H3, OXT, PIK3R1, POMC, PRKG1, PTK2B, PTPRN2, RSAD2, SLC22A6, SLC26A4, TRH, TTPA	29
		secretion	secretion of catecholamine	9.75e-07	ADRA2B, AVP, CARTPT, CHRNA7, CRHR2, HRH3, KCNA2, OXT, PTPRN2	9
		secretion	secretion of gastric acid	2.95e-06	CARTPT, CCK, HCRT, NMU, OXT, TRH	6
		secretion	secretion of neurotransmitter	5.09e-06	ADRA2B, CAMK2A, CCK, CHRNA7, CRHR2, HCRT, HRH3, KCNA2, OXT, PIK3R1, PTK2B, PTPRN2	12
		secretion	secretion of L-glutamic acid	7.29e-05	AVP, HRH3, PRKG1, PTPRN2, TRH	5
		secretion	secretion of norepinephrine	9.94e-05	ADRA2B, CHRNA7, CRHR2, HRH3, OXT	5
		secretion	secretion of lipid	0.000719	AVP, ESR1, HCRT, HRH3, NR1H3, OXT, POMC, PTPRN2, TRH, TTPA	10
		secretion	secretion of GABA	0.00116	HRH3, PTPRN2, TRH	3
		secretion	secretion of corticosterone	0.00277	NR1H3, POMC, TRH	3
		secretion	secretion of steroid	0.00602	AVP, ESR1, HCRT, NR1H3, POMC, TRH	6
		release	release of metal	2.72e-06	AVP, CCK, CCL17, CCL2, CCL21, ESR1, FAS, FCGR1A, FZD2, OXT, PCP4, RGS16, TF, TRH, WNT9B	15
		release	release of Ca2+	7.62e-06	AVP, CCK, CCL17, CCL2, CCL21, ESR1, FAS, FCGR1A, FZD2, OXT, PCP4, RGS16, TRH, WNT9B	14
		release	release of lipid	1.07e-05	AGTR1, AVP, CCL2, FAS, HCRT, HRH3, KISS1, NMU, OXT, PIK3R1, POMC, PRKCD, PRKCG, TRH	14
		release	release of fatty acid	1.62e-05	AVP, CCL2, FAS, HCRT, HRH3, KISS1, NMU, OXT, PIK3R1, POMC, PRKCD, PRKCG	12
		release	release of eicosanoid	6.97e-05	AVP, CCL2, FAS, KISS1, NMU, OXT, PIK3R1, POMC, PRKCD, PRKCG	10
		release	release of arachidonic acid	0.000406	AVP, CCL2, FAS, KISS1, NMU, PRKCD, PRKCG	7
		release	release of neurotransmitter	0.000826	AGTR1, AQP4, CARTPT, CRHR2, HCRT, HRH3, PCP4, PPP3CA, PRKCG	9
		release	release of norepinephrine	0.00169	AGTR1, HCRT, HRH3, PRKCG	4
		release	release of progesterone	0.00295	POMC, TRH	2
		release	release of steroid hormone	0.00319	AGTR1, OXT, POMC	3
		release	release of GABA	0.00366	HCRT, HRH3, POMC	3
		release	release of catecholamine	0.00367	AGTR1, CARTPT, CRHR2, HCRT, HRH3, PRKCG	6
		concentration	concentration of Ca2+	3.46e-06	AGTR1, AVP, CCK, CCL17, CCL2, ESR1, MRVI1, NMU, OXT, PRKCG, TRH	11
		concentration	concentration of hormone	2.81e-05	CARTPT, CDKN1A, CES1, CIDEB, CRHR2, DPP4, E2F1, ESR1, Hbb-b1, HRH3, KISS1, NMU, NR1H3, NUPR1, OXT, PIK3R1, POMC, PRKG1, TRH, VAV3	20
		concentration	concentration of cyclic AMP	6.4e-05	AGTR1, AVP, CALCB, CCK, CRHR2, HCRT, HRH3, MYOC, OXT, POMC, RGS16, TRH	12
		concentration	concentration of corticosterone	6.65e-05	AVP, CARTPT, CRHR2, DLG4, FAS, NMU, OXT, POMC, TRH	9
		concentration	concentration of dopamine	0.00011	AQP4, CARTPT, Foxp2, OXT, POMC, PRKCD, PTPRN2, VAV3	8
		concentration	concentration of D-glucose	0.000583	ABCC9, ARNT, AVP, CARTPT, CES1, CRHR2, E2F1, ESR1, HRH3, OXT, PIK3R1, PPP3CA, PROX1, PTPRN2, TCF7L2	15
		concentration	concentration of acylglycerol	0.000734	ARNT, CES1, CIDEB, CRHR2, DLK1, E2F1, HRH3, NMU, NR1H3, PIK3R1, POMC, PPP3CA, PRKG1, RORA, TRH	15
		concentration	concentration of lipid	0.000764	ARNT, AVP, CARTPT, CCL2, CDKN1A, CES1, CHRNA7, CIDEB, CRHR2, DLG4, DLK1, E2F1, ESR1, FAS, HRH3, KISS1, NMU, NR1H3, OXT, PIK3R1, POMC, PPP3CA, PRKCD, PRKG1, RORA, TCF7L2, TRH, TTPA, VAV3	29
		concentration	concentration of triacylglycerol	0.00239	ARNT, CES1, CIDEB, CRHR2, DLK1, E2F1, HRH3, NMU, NR1H3, PIK3R1, PPP3CA, PRKG1, RORA	13
		concentration	concentration of androstenedione	0.00409	ESR1, NR1H3	2
		concentration	concentration of cholesterol	0.00419	ARNT, CDKN1A, CES1, CRHR2, DLK1, ESR1, NMU, NR1H3, POMC, PPP3CA, RORA, TCF7L2	12
		mobilization	mobilization of Ca2+	3.65e-05	AVP, CALCB, CCK, CCL17, CCL2, CCL21, FAS, FCGR1A, HCRT, KISS1, NMU, OXT, PIK3R1, POMC, PTK2B, RGS3, TRH, WNT9B	18
		flux	flux of ion	0.00051	AVP, CARTPT, CCK, CCL17, CCL2, CCL21, FAS, FCGR1A, HRH3, PRKCG, PRKG1, SCGN, SLC26A4, SLC4A1, TRH	15
		flux	flux of water	0.0012	AQP4, AVP	2
		flux	flux of Ca2+	0.00125	AVP, CARTPT, CCK, CCL17, CCL2, CCL21, FAS, FCGR1A, HRH3, PRKCG, PRKG1, SCGN, TRH	13
		uptake	uptake of anion	0.00169	AVP, KLK3, PRKCH, SLC26A4	4
		uptake	uptake of K+	0.00199	FAS, KLK3	2
		import	import of metal ion	0.00277	ABCC9, CFL1, KCNJ8	3
		import	import of protein	0.00444	CFL1, PPP3CA, SPRN, XPO1, ZIC1	5
		excretion	excretion of K+	0.00319	ADAMTS1, VAV3, WNK1	3
		localization	localization of antibody	0.00409	PRKCD, RASGRP1	2
		abnormal quantity	abnormal quantity of hormone	0.0065	CRHR2, Hbb-b1, HRH3, PRKG1	4
4	Cardiovascular System Development and Function	development	development of vascular system	2.74e-07	ADAMTS1, ADRA2B, AGTR1, ARNT, CCL2, CCL21, CDKN1A, CFL1, CHRNA7, CRHR2, E2F1, EPHA1, ESR1, FAS, FBLN1, FZD2, GBX2, HBA1/HBA2, Hbb-b1, IFT57, INADL, KCNJ8, KLK3, LEF1, LRG1, MEF2C, MYL2, MYOCD, NOSTRIN, OXT, PIK3R1, PPP3CA, PRKCD, PRKCG, PRKG1, PROX1, PTK2B, RORA, SEMA3B, SERPIND1, SERPINH1, SHOX2, SRPX2, TCF7L2, TF, VAV3, WNK1	47
		development	development of cardiovascular system	6.48e-07	ADAMTS1, ADRA2B, AGTR1, ARNT, CCL2, CDKN1A, CFL1, CHRNA7, CRHR2, E2F1, EPHA1, ESR1, FAS, FBLN1, FZD2, GBX2, HBA1/HBA2, Hbb-b1, IFT57, INADL, KCNJ8, KLK3, LEF1, LRG1, MEF2C, MYL2, MYOCD, NOSTRIN, OXT, PIK3R1, PPP3CA, PRKCD, PRKCG, PRKG1, PROX1, PTK2B, RORA, SEMA3B, SERPIND1, SERPINH1, SHOX2, SRPX2, TCF7L2, TF, VAV3, WNK1	46
		development	development of endothelial tissue	0.00494	ADAMTS1, ADRA2B, CCL2, CDKN1A, GBX2, KLK3, LRG1, MEF2C, OXT, PRKCD, PROX1, PTK2B, SERPIND1, WNK1	14
		angiogenesis	angiogenesis	6.55e-06	ADAMTS1, ADRA2B, AGTR1, ARNT, CCL2, CDKN1A, CHRNA7, CRHR2, E2F1, EPHA1, ESR1, FAS, FBLN1, GBX2, INADL, KLK3, LEF1, LRG1, MEF2C, MYOCD, NOSTRIN, OXT, PIK3R1, PRKCD, PRKCG, PRKG1, PROX1, PTK2B, RORA, SEMA3B, SERPIND1, SERPINH1, SRPX2, TCF7L2, TF, VAV3, WNK1	37
		function	function of cardiovascular system	1.42e-05	ABCC9, AQP4, CAMK2D, CDKN1A, COX6A2, CRHR2, Foxp2, GFAP, HRH3, KCNJ8, KLK3, MRVI1, NOSTRIN, NUPR1, OXT, PRKG1, VAV3	17
		function	function of vascular smooth muscle	0.000411	ABCC9, CDKN1A, MRVI1, PRKG1	4
		function	function of blood-brain barrier	0.00319	AQP4, GFAP, HRH3	3
		vasculogenesis	vasculogenesis	1.95e-05	ADAMTS1, ADRA2B, AGTR1, ARNT, CCL2, CDKN1A, CRHR2, E2F1, ESR1, FAS, FBLN1, GBX2, INADL, KLK3, LEF1, LRG1, MEF2C, MYOCD, NOSTRIN, OXT, PRKCD, PRKCG, PRKG1, PROX1, PTK2B, SEMA3B, SERPIND1, SERPINH1, SRPX2, TF, WNK1	31
		morphology	morphology of cardiovascular system	2.79e-05	ADRA2B, AGTR1, Ahsp, ARNT, CDKN1A, CRHR2, FAS, FBLN1, FLRT2, FMOD, GBX2, GFAP, Gypa, HBA1/HBA2, Hbb-b1, KLK3, LEF1, LUM, MEF2C, MYL2, MYOCD, NOSTRIN, NR1H3, PPP3CA, PRKG1, SERPINH1, SHOX2, SLC4A1, VAV3	29
		morphology	morphology of blood vessel	0.00121	AGTR1, CRHR2, FBLN1, FMOD, GBX2, GFAP, KLK3, LEF1, LUM, MEF2C, MYOCD, SERPINH1, SHOX2	13
		blood pressure	blood pressure	5.8e-05	ABCC9, ADRA2B, AGTR1, AVP, CALCB, CARTPT, CRHR2, HRH3, MRVI1, OXT, PIK3R1, POMC, PRKG1, RORA, TRH, VAV3	16
		abnormal morphology	abnormal morphology of sinoatrial node	0.000204	MEF2C, SHOX2	2
		abnormal morphology	abnormal morphology of cardiovascular system	0.000262	ADRA2B, AGTR1, Ahsp, ARNT, CDKN1A, CRHR2, FBLN1, FLRT2, FMOD, GBX2, GFAP, Gypa, HBA1/HBA2, Hbb-b1, KLK3, LEF1, LUM, MEF2C, MYOCD, NOSTRIN, NR1H3, PRKG1, SHOX2, SLC4A1, VAV3	25
		abnormal morphology	abnormal morphology of red blood cells	0.000773	Ahsp, Gypa, HBA1/HBA2, Hbb-b1, PRKG1, SLC4A1	6
		abnormal morphology	abnormal morphology of blood vessel	0.002	AGTR1, CRHR2, FBLN1, FMOD, GBX2, GFAP, KLK3, LEF1, LUM, MEF2C, MYOCD, SHOX2	12
		abnormal morphology	abnormal morphology of sinus venosus	0.00409	MEF2C, SHOX2	2
		mean arterial pressure	mean arterial pressure	0.000333	AGTR1, AVP, CALCB, POMC, PRKG1, RORA, VAV3	7
		heart rate	heart rate	0.000826	ADRA2B, AGTR1, AVP, CALCB, CAMK2D, KCNJ8, KLK3, MRVI1, MYL2, OXT, PRKG1, SLC4A1, VAV3	13
		formation	formation of artery	0.00416	CCL2, MEF2C, PTK2B	3
		quantity	quantity of blood vessel	0.00419	ADAMTS1, FAS, FBLN1, PTK2B, SERPIND1	5
		contractility	contractility of heart ventricle	0.0047	KLK3, MEF2C, PRKG1, SLC4A1, VAV3	5
		mass	mass of heart	0.00496	AGTR1, CAMK2D, ESR1, FMOD, KLK3, LUM, PPP3CA	7
		relaxation	relaxation of thoracic aorta	0.00541	CALCB, ESR1	2
5	Cell Signaling	quantity	quantity of Ca2+	3.41e-07	AGTR1, ATP2A1, AVP, CALCB, CAMK2A, CAMK2D, CCK, CCL17, CCL2, CCL21, CHRNA7, ESR1, FAS, HBA1/HBA2, HCRT, KISS1, LYZ, MRVI1, OXT, PIK3R1, POMC, PRKG1, TRH, VAV3	24
		concentration	concentration of Ca2+	3.46e-06	AGTR1, AVP, CCK, CCL17, CCL2, ESR1, MRVI1, NMU, OXT, PRKCG, TRH	11
		concentration	concentration of cyclic AMP	6.4e-05	AGTR1, AVP, CALCB, CCK, CRHR2, HCRT, HRH3, MYOC, OXT, POMC, RGS16, TRH	12
		release	release of Ca2+	7.62e-06	AVP, CCK, CCL17, CCL2, CCL21, ESR1, FAS, FCGR1A, FZD2, OXT, PCP4, RGS16, TRH, WNT9B	14
		activation	activation of enzyme	3.44e-05	ADCY1, ADRA2B, AGAP2, BOK, CALCB, CARTPT, CCK, CCL21, CDKN1A, CHRNA7, CRHR2, EPHA1, HCRT, IFT57, MYOCD, NKX3-1, PTK2B, SPAG9, TF, WNT9B	20
		activation	activation of Protein kinase	4.77e-05	ADRA2B, AGAP2, CARTPT, CCK, CCL21, CDKN1A, CHRNA7, CRHR2, EPHA1, HCRT, MYOCD, NKX3-1, PTK2B, SPAG9, TF	15
		activation	activation of protein kinase C	0.00592	CCK, CRHR2, HCRT	3
		mobilization	mobilization of Ca2+	3.65e-05	AVP, CALCB, CCK, CCL17, CCL2, CCL21, FAS, FCGR1A, HCRT, KISS1, NMU, OXT, PIK3R1, POMC, PTK2B, RGS3, TRH, WNT9B	18
		transport	transport of Ca2+	7.54e-05	ATP2A1, AVP, CAMK2A, CAMK2D, CFL1, CHRNA7, PPP3CA, RAMP3, TRH	9
		elevation	elevation of cyclic AMP	0.000607	ADCY1, AVP	2
		flux	flux of Ca2+	0.00125	AVP, CARTPT, CCK, CCL17, CCL2, CCL21, FAS, FCGR1A, HRH3, PRKCG, PRKG1, SCGN, TRH	13
		cGMP-mediated signaling	cGMP-mediated signaling	0.00142	FZD2, MRVI1, PRKG1	3
		MAPKKK cascade	MAPKKK cascade	0.00184	ADRA2B, CARTPT, CCL2, DUSP4, KISS1, MEF2C, MYOC, PRKCD, PTK2B, SPAG9	10
		G-protein signaling, coupled to IP3 second messenger	G-protein signaling, coupled to IP3 second messenger	0.00328	AGTR1, ESR1, HCRT, NMBR	4
6	Vitamin and Mineral Metabolism	quantity	quantity of Ca2+	3.41e-07	AGTR1, ATP2A1, AVP, CALCB, CAMK2A, CAMK2D, CCK, CCL17, CCL2, CCL21, CHRNA7, ESR1, FAS, HBA1/HBA2, HCRT, KISS1, LYZ, MRVI1, OXT, PIK3R1, POMC, PRKG1, TRH, VAV3	24
		concentration	concentration of Ca2+	3.46e-06	AGTR1, AVP, CCK, CCL17, CCL2, ESR1, MRVI1, NMU, OXT, PRKCG, TRH	11
		release	release of Ca2+	7.62e-06	AVP, CCK, CCL17, CCL2, CCL21, ESR1, FAS, FCGR1A, FZD2, OXT, PCP4, RGS16, TRH, WNT9B	14
		mobilization	mobilization of Ca2+	3.65e-05	AVP, CALCB, CCK, CCL17, CCL2, CCL21, FAS, FCGR1A, HCRT, KISS1, NMU, OXT, PIK3R1, POMC, PTK2B, RGS3, TRH, WNT9B	18
		transport	transport of Ca2+	7.54e-05	ATP2A1, AVP, CAMK2A, CAMK2D, CFL1, CHRNA7, PPP3CA, RAMP3, TRH	9
		flux	flux of Ca2+	0.00125	AVP, CARTPT, CCK, CCL17, CCL2, CCL21, FAS, FCGR1A, HRH3, PRKCG, PRKG1, SCGN, TRH	13
7	Cell-To-Cell Signaling and Interaction	activation	activation of neurons	7.19e-07	AVP, CARTPT, CCK, CHRNA7, GABRD, HCRT, KISS1, NMU, OXT, TRH	10
		activation	activation of dopaminergic neurons	9.75e-05	CARTPT, CHRNA7, HCRT	3
		activation	activation of neuroendocrine cells	0.000324	CCK, HCRT, KISS1	3
		activation	activation of myenteric ganglion cells	0.000607	CCK, TRH	2
		activation	activation of lutenizing hormone-releasing hormone neurons	0.0012	HCRT, KISS1	2
		activation	activation of cells	0.00198	AQP4, AVP, CARTPT, CCK, CCL17, CCL2, CCL21, CDK11A, CDKN1A, CFL1, CHRNA7, DPP4, FAS, FCGR1A, FMOD, GABRD, GFAP, HCRT, KISS1, NMU, NR1H3, OXT, POMC, PPP3CA, PRKCD, PRKG1, PTK2B, RORA, SERPIND1, TF, TRH, VAV3	32
		activation	activation of central nervous system cells	0.00497	CDK11A, CDKN1A, GFAP, KISS1, OXT	5
		activation	activation of kidney cells	0.00541	AVP, TF	2
		secretion	secretion of catecholamine	9.75e-07	ADRA2B, AVP, CARTPT, CHRNA7, CRHR2, HRH3, KCNA2, OXT, PTPRN2	9
		secretion	secretion of neurotransmitter	5.09e-06	ADRA2B, CAMK2A, CCK, CHRNA7, CRHR2, HCRT, HRH3, KCNA2, OXT, PIK3R1, PTK2B, PTPRN2	12
		secretion	secretion of norepinephrine	9.94e-05	ADRA2B, CHRNA7, CRHR2, HRH3, OXT	5
		long-term potentiation	long-term potentiation	3.23e-06	ADCY1, AQP4, CAMK2A, CHRNA7, DLG4, GFAP, KCNAB1, KLK3, NELL2, OXT, PCP4, PPP3CA, PRKCG, PTK2B, SLC17A7, VAV3	16
		long-term potentiation	long-term potentiation of synapse	2.02e-05	ADCY1, CAMK2A, DLG4, GFAP, KCNAB1, KLK3, NELL2, OXT, PCP4, PRKCG, SLC17A7	11
		long-term potentiation	long-term potentiation of hippocampus	0.00681	ADCY1, CAMK2A, CHRNA7, DLG4, PPP3CA, PTK2B	6
		neurotransmission	neurotransmission	4.83e-06	ADARB1, ADCY1, CAMK2A, CARTPT, CCK, CCL2, CHRNA7, CRHR2, DLG4, GABRD, HCRT, KCNA2, KCNAB1, KISS1, NETO1, NMU, OXT, PPP3CA, PRKCG, PTK2B, SLC17A7, SV2B	22
		excitation	excitation of cells	5.64e-06	CCK, CCL2, CCL21, CHRNA7, HCRT, KISS1, PRKCG, TRH	8
		excitation	excitation of neurons	3.55e-05	CCK, CCL21, CHRNA7, HCRT, KISS1, PRKCG, TRH	7
		excitation	excitation of GABAergic neurons	0.000204	HCRT, TRH	2
		excitation	excitation of melanin concentrating hormone neuron	0.000204	HCRT, TRH	2
		excitation	excitation of brain cells	0.00471	CHRNA7, HCRT, TRH	3
		stimulation	stimulation of neurons	3.24e-05	CARTPT, CCK, CCL21, CHRNA7, HCRT, KISS1, PRKCG, TRH	8
		stimulation	stimulation of endocrine cells	0.00044	CCK, KISS1, POMC	3
		stimulation	stimulation of endocrine cell lines	0.000607	POMC, TRH	2
		stimulation	stimulation of cells	0.000736	AVP, CARTPT, CCK, CCL2, CCL21, CHRNA7, DPP4, FAS, HCRT, KISS1, POMC, PRKCG, PRKG1, TRH	14
		stimulation	stimulation of central nervous system cells	0.00207	CCL2, CHRNA7, HCRT, TRH	4
		stimulation	stimulation of neuroendocrine cells	0.00409	CCK, KISS1	2
		depolarization	depolarization of neurons	7.29e-05	CARTPT, CCK, HCRT, OXT, TRH	5
		concentration	concentration of dopamine	0.00011	AQP4, CARTPT, Foxp2, OXT, POMC, PRKCD, PTPRN2, VAV3	8
		synaptic depression	synaptic depression	0.000171	ADCY1, CAMK2A, CPEB3, DLG4, GRID2IP, MAP1B, PRKCG, PTK2B, SV2B	9
		quantity	quantity of monoamines	0.000224	AQP4, AVP, CARTPT, Foxp2, HRH3, OXT, POMC, PRKCD, PTPRN2, TRH, VAV3	11
		quantity	quantity of catecholamine	0.000406	AQP4, CARTPT, Foxp2, OXT, POMC, PRKCD, PTPRN2, TRH, VAV3	9
		response	response of brain cancer cell lines	0.000607	AQP4, TRH	2
		release	release of neurotransmitter	0.000826	AGTR1, AQP4, CARTPT, CRHR2, HCRT, HRH3, PCP4, PPP3CA, PRKCG	9
		release	release of norepinephrine	0.00169	AGTR1, HCRT, HRH3, PRKCG	4
		synaptic transmission	synaptic transmission	0.000874	ADARB1, CAMK2A, CCK, CHRNA7, DLG4, GABRD, HCRT, KISS1, NMU, OXT, PPP3CA, PRKCG, PTK2B, SLC17A7, SV2B	15
		synaptic transmission	synaptic transmission of cells	0.00322	CCK, DLG4, GABRD, HCRT, KISS1, NMU, OXT, PRKCG, PTK2B, SLC17A7, SV2B	11
		firing	firing of neurons	0.000952	CAMK2A, HCRT, KISS1, OXT, TRH	5
		long term depression	long term depression	0.0011	CAMK2A, CPEB3, DLG4, GRID2IP, MAP1B, PRKCG, PTK2B	7
		aggregation	aggregation of cells	0.0015	CCL17, CDKN1A, CES1, FZD2, LYZ, NFASC, PCDH10, PIK3R1, PRKCD, PRKG1, PTK2B, RASGRP1, RGS16, VAV3	14
		action potential	action potential of cells	0.00188	ADCY1, CAMK2A, CHRNA7, CRHR2, KCNA2, KCNAB1, OXT, SLC17A7	8
		action potential	action potential of neurons	0.00378	ADCY1, CAMK2A, CHRNA7, KCNA2, KCNAB1, OXT, SLC17A7	7
		plasticity	plasticity of synapse	0.00208	CAMK2A, CAMK2D, CNTN4, CPEB3, DLG4, NSMF, PCP4	7
		hyperexcitation	hyperexcitation of neurons	0.00295	CHRNA7, PRKCG	2
		antigen presentation	antigen presentation of antigen presenting cells	0.00409	CCL21, FCGR1A	2
		adhesion	adhesion of nuclear matrix	0.00416	CCL21, EPHA1, PTK2B	3
		adhesion	adhesion of lymphoma cell lines	0.00489	CCL2, CCL21, E2F1, RGS3	4
		intercellular communication	intercellular communication	0.00544	ADRA2B, AVP, CCL17, CCL21, FZD2, SEMA3B, TRH, WNT10A, WNT9B	9
		AMPA mediated synaptic current	AMPA mediated synaptic current	0.00689	ADARB1, DLG4	2
		elimination	elimination of synapse	0.00689	NFASC, PCDH10	2
8	Nervous System Development and Function	activation	activation of neurons	7.19e-07	AVP, CARTPT, CCK, CHRNA7, GABRD, HCRT, KISS1, NMU, OXT, TRH	10
		activation	activation of dopaminergic neurons	9.75e-05	CARTPT, CHRNA7, HCRT	3
		activation	activation of sympathetic nervous system	0.000324	AVP, CALCB, CCK	3
		activation	activation of myenteric ganglion cells	0.000607	CCK, TRH	2
		activation	activation of lutenizing hormone-releasing hormone neurons	0.0012	HCRT, KISS1	2
		activation	activation of brain	0.00301	ADCY1, AVP, CDKN1A, KISS1	4
		long-term potentiation	long-term potentiation	3.23e-06	ADCY1, AQP4, CAMK2A, CHRNA7, DLG4, GFAP, KCNAB1, KLK3, NELL2, OXT, PCP4, PPP3CA, PRKCG, PTK2B, SLC17A7, VAV3	16
		long-term potentiation	long-term potentiation of synapse	2.02e-05	ADCY1, CAMK2A, DLG4, GFAP, KCNAB1, KLK3, NELL2, OXT, PCP4, PRKCG, SLC17A7	11
		long-term potentiation	long-term potentiation of hippocampus	0.00681	ADCY1, CAMK2A, CHRNA7, DLG4, PPP3CA, PTK2B	6
		neurotransmission	neurotransmission	4.83e-06	ADARB1, ADCY1, CAMK2A, CARTPT, CCK, CCL2, CHRNA7, CRHR2, DLG4, GABRD, HCRT, KCNA2, KCNAB1, KISS1, NETO1, NMU, OXT, PPP3CA, PRKCG, PTK2B, SLC17A7, SV2B	22
		circadian rhythm	circadian rhythm	1.71e-05	ADCY1, KCNA2, NMU, NR1H3, OXT, PRKCG, PROX1, RASD1, RORA, USP2	10
		memory	memory	2.32e-05	ADCY1, CAMK2A, CHRNA7, CPEB3, CRHR2, ESR1, GABRD, HCRT, HRH3, KCNAB1, NETO1, OXT, POMC, PPP3CA, SLC17A7	15
		recognition memory	recognition memory	2.32e-05	ADCY1, CAMK2A, CRHR2, ESR1, HCRT, OXT, SLC17A7	7
		stimulation	stimulation of neurons	3.24e-05	CARTPT, CCK, CCL21, CHRNA7, HCRT, KISS1, PRKCG, TRH	8
		excitation	excitation of neurons	3.55e-05	CCK, CCL21, CHRNA7, HCRT, KISS1, PRKCG, TRH	7
		excitation	excitation of GABAergic neurons	0.000204	HCRT, TRH	2
		excitation	excitation of melanin concentrating hormone neuron	0.000204	HCRT, TRH	2
		quantity	quantity of neurons	6.8e-05	AVP, CAMK2A, CAMK2D, CDKN1A, CPEB3, DLG4, E2F1, ESR1, IL1RAP, LEF1, MAP1B, NFASC, NR1H3, NSMF, OPN3, POMC, PRKG1, PTPRN2, RORA, SLC17A7	20
		quantity	quantity of brain cells	0.00322	CAMK2D, CDKN1A, DLG4, ESR1, LEF1, POMC, RORA	7
		quantity	quantity of hippocampal cells	0.00541	CAMK2D, DLG4	2
		depolarization	depolarization of neurons	7.29e-05	CARTPT, CCK, HCRT, OXT, TRH	5
		morphology	morphology of nervous system	0.000239	ADCY1, AGTR1, AQP4, CAMK2A, CHRNA7, CNTN4, CPEB3, E2F1, EPS8L2, ESR1, Foxp2, GBX2, GFAP, IFT57, LEF1, MAP1B, NCAM2, NFASC, NR1H3, PPP3CA, RORA, SLC17A7, SLC26A4, SLITRK6, SV2B, TCF7L2, TIAM1, TTPA, UHRF1, ZIC1	30
		morphology	morphology of central nervous system	0.00628	ADCY1, AGTR1, AQP4, CHRNA7, CPEB3, ESR1, Foxp2, GBX2, GFAP, IFT57, LEF1, MAP1B, NCAM2, NR1H3, RORA, TCF7L2, TTPA, ZIC1	18
		abnormal morphology	abnormal morphology of nervous system	0.000267	ADCY1, AGTR1, CAMK2A, CHRNA7, CNTN4, CPEB3, E2F1, EPS8L2, ESR1, Foxp2, GBX2, GFAP, IFT57, LEF1, MAP1B, NCAM2, NFASC, NR1H3, PPP3CA, RORA, SLC17A7, SLC26A4, SLITRK6, SV2B, TCF7L2, TTPA, UHRF1, ZIC1	28
		abnormal morphology	abnormal morphology of neural crest cells	0.00409	GBX2, SLC26A4	2
		function	function of brain	0.000493	AQP4, CCK, GFAP, HRH3, RORA	5
		function	function of central nervous system	0.000773	AQP4, CCK, GFAP, HRH3, NFASC, RORA	6
		function	function of blood-brain barrier	0.00319	AQP4, GFAP, HRH3	3
		function	abnormal function of sympathetic nervous system	0.00689	CALCB, VAV3	2
		function	function of vestibular system	0.00689	EPS8L2, SLC26A4	2
		lack	lack of barrel cortex	0.000607	ADCY1, LEF1	2
		synaptic transmission	synaptic transmission	0.000874	ADARB1, CAMK2A, CCK, CHRNA7, DLG4, GABRD, HCRT, KISS1, NMU, OXT, PPP3CA, PRKCG, PTK2B, SLC17A7, SV2B	15
		synaptic transmission	synaptic transmission of cells	0.00322	CCK, DLG4, GABRD, HCRT, KISS1, NMU, OXT, PRKCG, PTK2B, SLC17A7, SV2B	11
		firing	firing of neurons	0.000952	CAMK2A, HCRT, KISS1, OXT, TRH	5
		long term depression	long term depression	0.0011	CAMK2A, CPEB3, DLG4, GRID2IP, MAP1B, PRKCG, PTK2B	7
		analgesia	analgesia	0.00139	ADCY1, ADRA2B, CARTPT, ESR1, OXT, POMC	6
		thickness	thickness of myelin sheath	0.0017	MAP1B, MPP5, MYOC	3
		action potential	action potential of cells	0.00188	ADCY1, CAMK2A, CHRNA7, CRHR2, KCNA2, KCNAB1, OXT, SLC17A7	8
		action potential	action potential of neurons	0.00378	ADCY1, CAMK2A, CHRNA7, KCNA2, KCNAB1, OXT, SLC17A7	7
		plasticity	plasticity of synapse	0.00208	CAMK2A, CAMK2D, CNTN4, CPEB3, DLG4, NSMF, PCP4	7
		hyperexcitation	hyperexcitation of neurons	0.00295	CHRNA7, PRKCG	2
		size	size of dendritic spines	0.00409	CAMK2A, DLG4	2
		size	size of anterior commissure	0.00541	MAP1B, SEMA3B	2
		spatial memory	spatial memory	0.00463	ADCY1, CAMK2A, CHRNA7, CPEB3, POMC, PPP3CA	6
		proliferation	proliferation of neuroglia	0.00496	AQP4, CDK11A, FAS, GFAP, NR1H3, PRKCH, TF	7
		cell cycle progression	exit from cell cycle progression of neurons	0.00541	E2F1, ZIC1	2
		AMPA mediated synaptic current	AMPA mediated synaptic current	0.00689	ADARB1, DLG4	2
		arousal	arousal	0.00689	CRHR2, HCRT	2
		elimination	elimination of synapse	0.00689	NFASC, PCDH10	2
9	Cell Morphology	morphology	morphology of cells	7.41e-07	Ahsp, AQP4, ATP2A1, CAMK2A, CAMK2D, CAPN3, CARTPT, CCK, CCL2, CDC5L, CDKN1A, CES1, CFL1, CHRNA7, CIDEB, CPEB3, CRHR2, DLG4, DLK1, DPP4, E2F1, EPS8L2, ESR1, FAS, FBLN1, FMOD, Foxp2, FZD2, GBX2, GFAP, Gypa, GZMM, HBA1/HBA2, Hbb-b1, HSPA1A/HSPA1B, IFT57, INSL6, KISS1, LEF1, LUM, MAP1B, MYL2, NFASC, NMU, NR1H3, NUSAP1, OGN, PCOLCE, PIK3R1, POMC, PPP3CA, PRKCD, PRKCH, PRKG1, PTK2B, RASGRP1, RORA, SERP…	69
		morphology	morphology of filaments	0.000956	LUM, OGN, PCOLCE, PIK3R1	4
		morphology	morphology of fibrils	0.0017	LUM, OGN, PCOLCE	3
		morphology	morphology of ovarian cancer cell lines	0.00295	DPP4, FAS	2
		size	size of adipocytes	1.15e-06	CDKN1A, CES1, CIDEB, CRHR2, DLK1, ESR1, NMU, NR1H3, PIK3R1, POMC, SHOX2	11
		size	size of cells	8.85e-06	CAMK2A, CCL2, CDKN1A, CES1, CFL1, CIDEB, CRHR2, DLG4, DLK1, E2F1, ESR1, FAS, Hbb-b1, NMU, NR1H3, PIK3R1, POMC, PRKCH, SHOX2, TCF7L2, TIAM1, TTPA	22
		size	size of dendritic spines	0.00409	CAMK2A, DLG4	2
		depolarization	depolarization of cells	1.65e-05	AVP, CARTPT, CCK, FAS, HCRT, OXT, TRH	7
		depolarization	depolarization of neurons	7.29e-05	CARTPT, CCK, HCRT, OXT, TRH	5
		abnormal morphology	abnormal morphology of cells	0.000134	Ahsp, CAMK2A, CAMK2D, CAPN3, CARTPT, CDKN1A, CHRNA7, CPEB3, CRHR2, E2F1, EPS8L2, ESR1, FBLN1, FMOD, Foxp2, GBX2, GFAP, Gypa, HBA1/HBA2, Hbb-b1, IFT57, INSL6, KISS1, LEF1, LUM, MAP1B, NFASC, NR1H3, NUSAP1, OGN, PIK3R1, PPP3CA, PRKCD, PRKCH, PRKG1, RASGRP1, SLC17A7, SLC26A4, SLC4A1, SLITRK6, TCF7L2, USP1, USP2, VAV3	44
		abnormal morphology	abnormal morphology of red blood cells	0.000773	Ahsp, Gypa, HBA1/HBA2, Hbb-b1, PRKG1, SLC4A1	6
		abnormal morphology	abnormal morphology of neural crest cells	0.00409	GBX2, SLC26A4	2
		abnormal morphology	abnormal morphology of CD4+ T-lymphocytes	0.00471	CDKN1A, E2F1, RASGRP1	3
		collapse	collapse of actin cytoskeleton	0.000204	SEMA3B, SORBS2	2
		thickness	thickness of fibrils	0.000204	LUM, SERPINH1	2
		thickness	thickness of myelin sheath	0.0017	MAP1B, MPP5, MYOC	3
		osmotic water permeability	osmotic water permeability of cells	0.0012	AQP4, SLC14A1	2
		polarization	polarization of cells	0.0016	CCL17, CCL2, CCL21, CFL1, MAP1B, PIK3R1, PRKG1, PTK2B, TIAM1	9
		plasticity	plasticity of synapse	0.00208	CAMK2A, CAMK2D, CNTN4, CPEB3, DLG4, NSMF, PCP4	7
		contractility	contractility of muscle cells	0.00275	AVP, MYOCD, PRKCG, TNNT1	4
		mass	mass of mitochondria	0.00277	FAS, KISS1, PRKCD	3
		transepithelial electrical resistance	transepithelial electrical resistance of bronchial epithelial cells	0.00295	PRKCD, PTK2B	2
		enlargement	enlargement of cardiomyocytes	0.00409	PPP3CA, PRKG1	2
		transmembrane potential	transmembrane potential of cells	0.00416	CRHR2, FAS, TRH	3
		contraction	contraction of hepatic stellate cells	0.00541	AGTR1, AVP	2
10	Small Molecule Biochemistry	secretion	secretion of catecholamine	9.75e-07	ADRA2B, AVP, CARTPT, CHRNA7, CRHR2, HRH3, KCNA2, OXT, PTPRN2	9
		secretion	secretion of neurotransmitter	5.09e-06	ADRA2B, CAMK2A, CCK, CHRNA7, CRHR2, HCRT, HRH3, KCNA2, OXT, PIK3R1, PTK2B, PTPRN2	12
		secretion	secretion of L-glutamic acid	7.29e-05	AVP, HRH3, PRKG1, PTPRN2, TRH	5
		secretion	secretion of norepinephrine	9.94e-05	ADRA2B, CHRNA7, CRHR2, HRH3, OXT	5
		secretion	secretion of lipid	0.000719	AVP, ESR1, HCRT, HRH3, NR1H3, OXT, POMC, PTPRN2, TRH, TTPA	10
		secretion	secretion of GABA	0.00116	HRH3, PTPRN2, TRH	3
		secretion	secretion of corticosterone	0.00277	NR1H3, POMC, TRH	3
		secretion	secretion of steroid	0.00602	AVP, ESR1, HCRT, NR1H3, POMC, TRH	6
		release	release of Ca2+	7.62e-06	AVP, CCK, CCL17, CCL2, CCL21, ESR1, FAS, FCGR1A, FZD2, OXT, PCP4, RGS16, TRH, WNT9B	14
		release	release of lipid	1.07e-05	AGTR1, AVP, CCL2, FAS, HCRT, HRH3, KISS1, NMU, OXT, PIK3R1, POMC, PRKCD, PRKCG, TRH	14
		release	release of fatty acid	1.62e-05	AVP, CCL2, FAS, HCRT, HRH3, KISS1, NMU, OXT, PIK3R1, POMC, PRKCD, PRKCG	12
		release	release of eicosanoid	6.97e-05	AVP, CCL2, FAS, KISS1, NMU, OXT, PIK3R1, POMC, PRKCD, PRKCG	10
		release	release of arachidonic acid	0.000406	AVP, CCL2, FAS, KISS1, NMU, PRKCD, PRKCG	7
		release	release of neurotransmitter	0.000826	AGTR1, AQP4, CARTPT, CRHR2, HCRT, HRH3, PCP4, PPP3CA, PRKCG	9
		release	release of norepinephrine	0.00169	AGTR1, HCRT, HRH3, PRKCG	4
		release	release of progesterone	0.00295	POMC, TRH	2
		release	release of amino acids	0.00317	CCK, CHRNA7, HCRT, HRH3, POMC, SLC17A7	6
		release	release of steroid hormone	0.00319	AGTR1, OXT, POMC	3
		release	release of GABA	0.00366	HCRT, HRH3, POMC	3
		release	release of catecholamine	0.00367	AGTR1, CARTPT, CRHR2, HCRT, HRH3, PRKCG	6
		concentration	concentration of hormone	2.81e-05	CARTPT, CDKN1A, CES1, CIDEB, CRHR2, DPP4, E2F1, ESR1, Hbb-b1, HRH3, KISS1, NMU, NR1H3, NUPR1, OXT, PIK3R1, POMC, PRKG1, TRH, VAV3	20
		concentration	concentration of cyclic AMP	6.4e-05	AGTR1, AVP, CALCB, CCK, CRHR2, HCRT, HRH3, MYOC, OXT, POMC, RGS16, TRH	12
		concentration	concentration of corticosterone	6.65e-05	AVP, CARTPT, CRHR2, DLG4, FAS, NMU, OXT, POMC, TRH	9
		concentration	concentration of dopamine	0.00011	AQP4, CARTPT, Foxp2, OXT, POMC, PRKCD, PTPRN2, VAV3	8
		concentration	concentration of D-glucose	0.000583	ABCC9, ARNT, AVP, CARTPT, CES1, CRHR2, E2F1, ESR1, HRH3, OXT, PIK3R1, PPP3CA, PROX1, PTPRN2, TCF7L2	15
		concentration	concentration of acylglycerol	0.000734	ARNT, CES1, CIDEB, CRHR2, DLK1, E2F1, HRH3, NMU, NR1H3, PIK3R1, POMC, PPP3CA, PRKG1, RORA, TRH	15
		concentration	concentration of lipid	0.000764	ARNT, AVP, CARTPT, CCL2, CDKN1A, CES1, CHRNA7, CIDEB, CRHR2, DLG4, DLK1, E2F1, ESR1, FAS, HRH3, KISS1, NMU, NR1H3, OXT, PIK3R1, POMC, PPP3CA, PRKCD, PRKG1, RORA, TCF7L2, TRH, TTPA, VAV3	29
		concentration	concentration of triacylglycerol	0.00239	ARNT, CES1, CIDEB, CRHR2, DLK1, E2F1, HRH3, NMU, NR1H3, PIK3R1, PPP3CA, PRKG1, RORA	13
		concentration	concentration of androstenedione	0.00409	ESR1, NR1H3	2
		concentration	concentration of cholesterol	0.00419	ARNT, CDKN1A, CES1, CRHR2, DLK1, ESR1, NMU, NR1H3, POMC, PPP3CA, RORA, TCF7L2	12
		quantity	quantity of steroid hormone	0.000119	AVP, CARTPT, CRHR2, DLG4, FAS, NMU, OXT, POMC, TRH, VAV3	10
		quantity	quantity of monoamines	0.000224	AQP4, AVP, CARTPT, Foxp2, HRH3, OXT, POMC, PRKCD, PTPRN2, TRH, VAV3	11
		quantity	quantity of steroid	0.000309	ARNT, AVP, CARTPT, CDKN1A, CES1, CRHR2, DLG4, DLK1, ESR1, FAS, KISS1, NMU, NR1H3, OXT, POMC, PPP3CA, RORA, TCF7L2, TRH, VAV3	20
		quantity	quantity of catecholamine	0.000406	AQP4, CARTPT, Foxp2, OXT, POMC, PRKCD, PTPRN2, TRH, VAV3	9
		quantity	quantity of inositol phosphate	0.00592	AVP, NMBR, TRH	3
		metabolism	metabolism of phosphatidylinositol	0.000253	AVP, CCL2, FAS, PIK3R1, PLCH2, POMC, TRH	7
		metabolism	metabolism of cyclic nucleotides	0.00166	ADCY1, AGTR1, AVP, CALCB, CCL2, CRHR2, HRH3, POMC, PTK2B, RAMP3, RORA, TRH	12
		transport	transport of alpha-amino acid	0.000393	PRKCD, SLC13A3, SLC17A7, SLC43A2, SLC4A1, SLC7A8	6
		transport	transport of L-amino acid	0.00155	PRKCD, SLC13A3, SLC17A7, SLC43A2, SLC7A8	5
		transport	transport of L-aspartic acid	0.00409	PRKCD, SLC13A3	2
		synthesis	synthesis of phosphoinositide	0.000426	AVP, CCL2, FAS, PIK3R1, POMC, TRH	6
		synthesis	synthesis of inositol phosphate	0.000706	AGTR1, AVP, HCRT, OXT, PRKG1, RGS3, TRH	7
		synthesis	synthesis of lipid	0.00414	ACSL3, AGTR1, AVP, CCL2, CES1, CRHR2, DPP4, ESR1, FAS, FCGR1A, HSD3B1, KISS1, MARC2, MGST2, NR1H3, OXT, PIK3R1, POMC, PRKCD, PROX1, PTK2B, RGS3, TCF7L2, TRH	24
		elevation	elevation of cyclic AMP	0.000607	ADCY1, AVP	2
		incorporation	incorporation of thymidine	0.00176	CDKN1A, ESR1, FAS, PRKCD, TF, WNK1	6
		stimulation	stimulation of corticosterone	0.00199	AVP, POMC	2
		biosynthesis	biosynthesis of cyclic nucleotides	0.00267	ADCY1, AGTR1, AVP, CALCB, CCL2, CRHR2, HRH3, POMC, PTK2B, RAMP3, TRH	11
		abnormal quantity	abnormal quantity of hormone	0.0065	CRHR2, Hbb-b1, HRH3, PRKG1	4
11	Connective Tissue Development and Function	size	size of adipocytes	1.15e-06	CDKN1A, CES1, CIDEB, CRHR2, DLK1, ESR1, NMU, NR1H3, PIK3R1, POMC, SHOX2	11
		size	size of connective tissue	3.16e-05	CDKN1A, CES1, CIDEB, CRHR2, DLK1, ESR1, Hbb-b1, NMU, NR1H3, PIK3R1, POMC, SHOX2	12
		colony survival	colony survival of fibroblasts	0.000607	CDKN1A, E2F1	2
		quantity	quantity of connective tissue	0.000828	ADAMTS1, Ahsp, CALCB, CARTPT, CCL2, CDKN1A, CES1, CHRNA7, CIDEB, CRHR2, E2F1, ESR1, HBA1/HBA2, Hbb-b1, HRH3, KLK3, NR1H3, PIK3R1, POMC, PRKG1, SLC14A1, SLC4A1, UHRF1	23
		quantity	quantity of reticulocytes	0.00155	Ahsp, HBA1/HBA2, Hbb-b1, PRKG1, SLC4A1	5
		quantity	quantity of adipose tissue	0.00286	ADAMTS1, CARTPT, CDKN1A, CES1, CIDEB, CRHR2, E2F1, ESR1, HRH3, NR1H3, POMC, PRKG1	12
		quantity	quantity of erythroid progenitor cells	0.00553	Ahsp, CHRNA7, HBA1/HBA2, Hbb-b1, PIK3R1, PRKG1, SLC4A1	7
		mass	mass of adipose tissue	0.000967	CARTPT, CDKN1A, DLK1, E2F1, ESR1, Foxp2, HRH3, NR1H3, POMC, SHOX2	10
		mass	mass of parametrial fat pad	0.00541	CDKN1A, ESR1	2
		mass	mass of inguinal fat pad	0.00659	CDKN1A, ESR1, POMC	3
		abnormal morphology	abnormal morphology of patella	0.00409	FMOD, LUM	2
		abnormal morphology	abnormal morphology of femur	0.00524	ESR1, FMOD, Hbb-b1, LUM, PCOLCE	5
		migration	migration of fibroblasts	0.00638	CCL17, CCL2, CDKN1A, PRKCD, RAMP3, RASGRP1, TIAM1	7
		G0/G1 phase transition	arrest in G0/G1 phase transition of fibroblast cell lines	0.00689	CDKN1A, ESR1	2
12	Tissue Morphology	size	size of adipocytes	1.15e-06	CDKN1A, CES1, CIDEB, CRHR2, DLK1, ESR1, NMU, NR1H3, PIK3R1, POMC, SHOX2	11
		size	size of connective tissue	3.16e-05	CDKN1A, CES1, CIDEB, CRHR2, DLK1, ESR1, Hbb-b1, NMU, NR1H3, PIK3R1, POMC, SHOX2	12
		size	size of dendritic spines	0.00409	CAMK2A, DLG4	2
		quantity	quantity of cells	7.68e-06	ADAMTS1, AGTR1, Ahsp, ARNT, AVP, CALCB, CAMK2A, CAMK2D, CARTPT, CCK, CCL2, CCL21, CDKN1A, CES1, CHRNA7, COX6A2, CPEB3, DLG4, DLK1, E2F1, ESR1, FAS, FCGR1A, Foxp2, GBX2, HBA1/HBA2, Hbb-b1, IL1RAP, KLK3, LEF1, LUM, MAP1B, MEF2C, NAT10, NFASC, NKX3-1, NR1H3, NSMF, OPN3, PIK3R1, POMC, PPP3CA, PRKCD, PRKCH, PRKG1, PTPRN2, RAB38, RASGRP1, RORA, SERPIND1, SLC14A1, SLC17A7, SLC4A1, TCF7L2, TF, TRH, TTPA,…	61
		quantity	quantity of neurons	6.8e-05	AVP, CAMK2A, CAMK2D, CDKN1A, CPEB3, DLG4, E2F1, ESR1, IL1RAP, LEF1, MAP1B, NFASC, NR1H3, NSMF, OPN3, POMC, PRKG1, PTPRN2, RORA, SLC17A7	20
		quantity	quantity of ovarian cells	0.000728	ADAMTS1, ESR1, TF, USP1, ZFX	5
		quantity	quantity of connective tissue	0.000828	ADAMTS1, Ahsp, CALCB, CARTPT, CCL2, CDKN1A, CES1, CHRNA7, CIDEB, CRHR2, E2F1, ESR1, HBA1/HBA2, Hbb-b1, HRH3, KLK3, NR1H3, PIK3R1, POMC, PRKG1, SLC14A1, SLC4A1, UHRF1	23
		quantity	quantity of tumor cell lines	0.00129	CDKN1A, E2F1, ESR1, FAS, MEF2C, NAT10, PIK3R1, VAV3	8
		quantity	quantity of reticulocytes	0.00155	Ahsp, HBA1/HBA2, Hbb-b1, PRKG1, SLC4A1	5
		quantity	quantity of hematopoietic progenitor cells	0.00257	Ahsp, CDKN1A, CHRNA7, DLK1, E2F1, ESR1, FAS, HBA1/HBA2, Hbb-b1, PIK3R1, PRKCD, PRKCH, PRKG1, RASGRP1, SLC4A1, VAV3, ZFX	17
		quantity	quantity of adipose tissue	0.00286	ADAMTS1, CARTPT, CDKN1A, CES1, CIDEB, CRHR2, E2F1, ESR1, HRH3, NR1H3, POMC, PRKG1	12
		quantity	quantity of brain cells	0.00322	CAMK2D, CDKN1A, DLG4, ESR1, LEF1, POMC, RORA	7
		quantity	quantity of granulosa cells	0.00409	ESR1, TF	2
		quantity	quantity of blood vessel	0.00419	ADAMTS1, FAS, FBLN1, PTK2B, SERPIND1	5
		quantity	quantity of hippocampal cells	0.00541	CAMK2D, DLG4	2
		quantity	quantity of erythroid progenitor cells	0.00553	Ahsp, CHRNA7, HBA1/HBA2, Hbb-b1, PIK3R1, PRKG1, SLC4A1	7
		strength	strength of tendon	0.000204	FMOD, LUM	2
		morphology	morphology of connective tissue	0.000289	Ahsp, CARTPT, CIDEB, CRHR2, DLK1, ESR1, FLRT2, FMOD, Gypa, HBA1/HBA2, Hbb-b1, LEF1, LUM, NR1H3, PCOLCE, PIK3R1, PRKG1, SLC4A1, TIAM1, VAV3	20
		morphology	morphology of blood vessel	0.00121	AGTR1, CRHR2, FBLN1, FMOD, GBX2, GFAP, KLK3, LEF1, LUM, MEF2C, MYOCD, SERPINH1, SHOX2	13
		abnormal morphology	abnormal morphology of tendon	0.000324	FMOD, LUM, PCOLCE	3
		abnormal morphology	abnormal morphology of red blood cells	0.000773	Ahsp, Gypa, HBA1/HBA2, Hbb-b1, PRKG1, SLC4A1	6
		abnormal morphology	abnormal morphology of enlarged cervical lymph node	0.0012	CDKN1A, PRKCH	2
		abnormal morphology	abnormal morphology of blood vessel	0.002	AGTR1, CRHR2, FBLN1, FMOD, GBX2, GFAP, KLK3, LEF1, LUM, MEF2C, MYOCD, SHOX2	12
		abnormal morphology	abnormal morphology of neural crest cells	0.00409	GBX2, SLC26A4	2
		abnormal morphology	abnormal morphology of sinus venosus	0.00409	MEF2C, SHOX2	2
		mass	mass of adipose tissue	0.000967	CARTPT, CDKN1A, DLK1, E2F1, ESR1, Foxp2, HRH3, NR1H3, POMC, SHOX2	10
		mass	mass of parametrial fat pad	0.00541	CDKN1A, ESR1	2
		mass	mass of inguinal fat pad	0.00659	CDKN1A, ESR1, POMC	3
		relaxation	relaxation of thoracic aorta	0.00541	CALCB, ESR1	2
13	Cellular Assembly and Organization	formation	formation of filaments	2.08e-06	ADAMTSL4, AVP, CCL2, CCL21, CDKN1A, CFL1, DCTN1, EPHA1, GFAP, KISS1, LMCD1, MAP1B, MYL2, MYOC, NUSAP1, PRKCD, PRKCH, PROX1, PTK2B, SERPINH1, TIAM1, VIL1	22
		formation	formation of sarcomere	0.000324	CAMK2D, MEF2C, MYL2	3
		formation	formation of cytoskeleton	0.000326	AVP, CCL2, CCL21, CDKN1A, CFL1, EPHA1, KISS1, LMCD1, MAP1B, MYOC, NUSAP1, PRKCD, PRKCH, PTK2B, SYNPO2, TIAM1, VIL1	17
		formation	formation of cytoplasmic aggregates	0.00152	FAS, GFAP, HSPA1A/HSPA1B, PIK3R1	4
		formation	formation of actin filaments	0.00207	AVP, CCL2, CCL21, CDKN1A, CFL1, EPHA1, KISS1, LMCD1, MYOC, PRKCD, PTK2B, TIAM1, VIL1	13
		formation	formation of myofibrils	0.00238	CAMK2D, CAPN3, MEF2C, MYL2, PROX1	5
		organization	organization of cytoskeleton	2.33e-05	ABLIM3, ADCY1, CAMK2A, CCK, CCL2, CCL21, CDKN1A, CFL1, CNTN4, CRHR2, DCTN1, DLG4, EPS8L2, ESR1, FAS, FCGR1A, FZD10, GFAP, GRID2IP, IFT57, IL1RAP, KISS1, LMCD1, MAP1B, MYL2, MYOC, NSMF, NTNG1, NUSAP1, PIK3R1, POMC, PPP3CA, PRKCD, PRKCH, PRKG1, PRPF40A, PTK2B, SCLT1, SHOX2, SLITRK6, SPIRE1, TACC1, TF, TIAM1, TRH, TSGA10, VAV3, VIL1, XPO1	49
		organization	organization of cytoplasm	0.000122	ABLIM3, ADCY1, CAMK2A, CCK, CCL2, CCL21, CDKN1A, CFL1, CNTN4, CRHR2, DCTN1, DLG4, EPS8L2, ESR1, FAS, FCGR1A, FZD10, GFAP, GRID2IP, IFT57, IL1RAP, KISS1, LMCD1, MAP1B, MYL2, MYOC, NSMF, NTNG1, NUSAP1, PIK3R1, PLEKHF1, POMC, PPP3CA, PRKCD, PRKCH, PRKG1, PRPF40A, PTK2B, SCLT1, SHOX2, SLITRK6, SPIRE1, TACC1, TF, TIAM1, TRH, TSGA10, VAV3, VIL1, XPO1	50
		organization	microtubule dynamics	0.000572	ABLIM3, ADCY1, CAMK2A, CCK, CCL2, CCL21, CDKN1A, CFL1, CNTN4, DCTN1, DLG4, EPS8L2, ESR1, FAS, FCGR1A, IFT57, IL1RAP, LMCD1, MAP1B, MYL2, MYOC, NSMF, NTNG1, NUSAP1, PIK3R1, POMC, PPP3CA, PRKCD, PRKCH, PRKG1, PTK2B, SCLT1, SHOX2, SLITRK6, TACC1, TIAM1, TSGA10, VAV3, XPO1	39
		organization	organization of filaments	0.00626	CFL1, CRHR2, GFAP, MFAP4, P4HA1, PTK2B, SERPINH1, TF, TRH	9
		thickness	thickness of fibrils	0.000204	LUM, SERPINH1	2
		thickness	thickness of myelin sheath	0.0017	MAP1B, MPP5, MYOC	3
		bundling	bundling of microtubules	0.000349	DCTN1, MAP1B, NUSAP1, PIK3R1	4
		depolarization	depolarization of mitochondrial membrane	0.00048	CDKN1A, FAS, HSPA1A/HSPA1B, PRKCD	4
		depolarization	depolarization of cellular membrane	0.000887	CAMK2D, CDKN1A, FAS, HSPA1A/HSPA1B, PRKCD, TRH	6
		quantity	quantity of cytoplasmic inclusions	0.000607	ESR1, GFAP	2
		quantity	quantity of filaments	0.00103	CFL1, FMOD, GFAP, MAP1B, NR1H3, POMC, PRKCD, SERPINH1	8
		quantity	quantity of microtubules	0.00529	MAP1B, POMC, PRKCD	3
		morphology	morphology of filaments	0.000956	LUM, OGN, PCOLCE, PIK3R1	4
		morphology	morphology of fibrils	0.0017	LUM, OGN, PCOLCE	3
		mass	mass of mitochondria	0.00277	FAS, KISS1, PRKCD	3
		depolymerization	depolymerization of actin	0.00295	CFL1, FAS	2
		induction	induction of lamellipodia	0.00295	TIAM1, VAV3	2
		size	size of dendritic spines	0.00409	CAMK2A, DLG4	2
		binding	binding of cellular membrane	0.00444	ESR1, OXT, PRKCG, RASD1, SLC4A1	5
14	Tissue Development	formation	formation of filaments	2.08e-06	ADAMTSL4, AVP, CCL2, CCL21, CDKN1A, CFL1, DCTN1, EPHA1, GFAP, KISS1, LMCD1, MAP1B, MYL2, MYOC, NUSAP1, PRKCD, PRKCH, PROX1, PTK2B, SERPINH1, TIAM1, VIL1	22
		formation	formation of uterus	0.000133	ADAMTS1, ESR1, KISS1, MYOCD, WNT9B	5
		formation	formation of sarcomere	0.000324	CAMK2D, MEF2C, MYL2	3
		formation	formation of actin filaments	0.00207	AVP, CCL2, CCL21, CDKN1A, CFL1, EPHA1, KISS1, LMCD1, MYOC, PRKCD, PTK2B, TIAM1, VIL1	13
		formation	formation of myofibrils	0.00238	CAMK2D, CAPN3, MEF2C, MYL2, PROX1	5
		growth	growth of epithelial tissue	6.56e-05	ADAMTS1, ADRA2B, AGTR1, ARNT, AVP, CCL2, CDKN1A, E2F1, ESR1, FAS, Foxp2, HRH3, IFT57, KLK3, LRG1, MEF2C, NKX3-1, NR1H3, OXT, POMC, PRKCD, PRKCH, PROX1, SERPIND1, TCF7L2, TRH, VAV3, WNK1	28
		growth	growth of connective tissue	0.000405	AGTR1, AVP, CCL2, CDKN1A, DPP4, E2F1, ESR1, FAS, FBLN1, HSPA1A/HSPA1B, KLK3, LUM, NUPR1, PGAM2, PIK3R1, PRKCD, PRKCG, PRKCH, RASD1, RBM3, SERPINH1, TACC1, TF, TRH, VAV3	25
		differentiation	differentiation of megakaryocytes	7.64e-05	CDKN1A, E2F1, ESR1, HIST1H4H, HIST1H4K, HIST1H4L, MEF2C	7
		differentiation	differentiation of muscle cells	0.000331	CAPN3, CCL17, CCL2, CDKN1A, MEF2C, MYL2, MYOCD, NKTR, OGN, OXT, PIK3R1, PPP3CA, RORA, SPAG9	14
		differentiation	differentiation of bone marrow cells	0.000672	CDKN1A, E2F1, ESR1, FAS, HIST1H4H, HIST1H4K, HIST1H4L, MEF2C, MYOC, PTK2B, USP1	11
		proliferation	proliferation of epithelial cells	8.74e-05	AGTR1, ARNT, AVP, CDKN1A, E2F1, ESR1, FAS, Foxp2, HRH3, IFT57, KLK3, MEF2C, NKX3-1, NR1H3, OXT, POMC, PRKCD, PRKCH, PROX1, TCF7L2, TRH, VAV3	22
		proliferation	proliferation of connective tissue cells	0.000614	AGTR1, AVP, CCL2, CDKN1A, E2F1, ESR1, FAS, FBLN1, HSPA1A/HSPA1B, KLK3, LUM, NUPR1, PGAM2, PRKCD, PRKCG, PRKCH, RASD1, RBM3, SERPINH1, TACC1, TF, TRH, VAV3	23
		proliferation	proliferation of smooth muscle cells	0.00115	CAMK2A, CAMK2D, CCL2, CDKN1A, CRHR2, DPP4, E2F1, ESR1, MYOCD, OGN, OXT, PIK3R1, PRKG1	13
		proliferation	proliferation of muscle cells	0.00524	CAMK2A, CAMK2D, CCL2, CDKN1A, CRHR2, DPP4, E2F1, ESR1, INSL6, MYOCD, OGN, OXT, PIK3R1, PRKG1	14
		thinning	thinning of sclera	0.000204	FMOD, LUM	2
		accumulation	accumulation of T lymphocytes	0.000935	CCL17, CCL2, CCL21, FAS, RASGRP1, RGS16, ZNF106	7
		accumulation	accumulation of lymphatic system cells	0.00409	E2F1, FAS	2
		accumulation	accumulation of Th2 cells	0.00541	CCL17, RGS16	2
		accumulation	accumulation of colon cancer cell lines	0.00541	CDKN1A, E2F1	2
		abnormal size	abnormal size of eye	0.0012	FMOD, LUM	2
		branching morphogenesis	branching morphogenesis of prostate gland	0.00199	ESR1, NKX3-1	2
		development	development of epithelial tissue	0.00283	ADAMTS1, ADRA2B, CCL2, CDKN1A, ESR1, GBX2, KLK3, KRT12, LRG1, MEF2C, NKX3-1, OXT, PRKCD, PROX1, PTK2B, SERPIND1, SLC14A1, WNK1, WNT9B	19
		development	development of sensory organ	0.00352	ADCY1, CDKN1A, CFL1, E2F1, FMOD, Foxp2, FZD2, GBX2, KRT12, LEF1, LUM, MAP1B, NCAM2, OGN, PRKCG, PROX1, SLITRK6, SV2B, TTPA, WNT10A	20
		development	development of endothelial tissue	0.00494	ADAMTS1, ADRA2B, CCL2, CDKN1A, GBX2, KLK3, LRG1, MEF2C, OXT, PRKCD, PROX1, PTK2B, SERPIND1, WNK1	14
		organization	organization of lymphoid tissue	0.00295	CCL2, CCL21	2
		abnormal morphology	abnormal morphology of patella	0.00409	FMOD, LUM	2
		abnormal morphology	abnormal morphology of femur	0.00524	ESR1, FMOD, Hbb-b1, LUM, PCOLCE	5
		generation	generation of macrophages	0.00409	CCL17, CCL2	2
		size	size of dendritic spines	0.00409	CAMK2A, DLG4	2
15	Cell Death and Survival	cell death	cell death	2.27e-06	ABCC9, ADAMTS1, ADAMTSL4, ADARB1, AGAP2, AGTR1, Ahsp, ARNT, ATP2A1, AVP, BOK, BRCC3, C8orf4, CALCB, CAMK2A, CAMK2D, CAPN3, CCK, CCL2, CCL21, CDK11A, CDKN1A, CES1, CFL1, CHRNA7, CIDEB, CNOT11, CRHR2, CTNNBL1, DCTN1, DLG4, DLK1, DPP4, DUSP4, E2F1, ESR1, FAS, FBLN1, FCGR1A, FMOD, FZD2, GABRD, GBX2, GFAP, GZMM, HBA1/HBA2, HCRT, HEBP2, HSPA1A/HSPA1B, IFT57, ING3, INSL6, KISS1, KLK3, LEF1, LUM, LYZ, MA…	101
		cell death	cell death of cancer cells	0.000591	AGAP2, BOK, CDKN1A, DPP4, FAS, FMOD, HSPA1A/HSPA1B, KLK3, LEF1, MCM2, PIK3R1, PRKCD, SEMA3B, TF	14
		cell death	cell death of fibroblast cell lines	0.000648	ARNT, CDK11A, CDKN1A, DUSP4, E2F1, ESR1, FAS, LEF1, NR1H3, NUPR1, PIK3R1, PLEKHF1, PPP3CA, PRKCD, PRKCG, PTK2B, TACC1, TIAM1	18
		cell death	cell death of tumor cells	0.000787	AGAP2, BOK, CDKN1A, DPP4, E2F1, FAS, FMOD, HSPA1A/HSPA1B, KLK3, LEF1, MCM2, MEF2C, PIK3R1, PRKCD, SEMA3B, TF	16
		cell death	cell death of skin	0.000885	CDKN1A, E2F1, ESR1, FAS, PRKCD, RASGRP1, TRH	7
		cell death	cell death of ventricular myocytes	0.00122	CDKN1A, E2F1, PRKCD, PTK2B	4
		cell death	neuronal cell death	0.00225	ADARB1, AGAP2, AVP, BOK, CCL2, CDKN1A, CHRNA7, DLG4, E2F1, ESR1, FAS, FCGR1A, FZD2, GFAP, MAP1B, MEF2C, NSMF, PIK3R1, PPP3CA, PRKCD, PRKCG, PTK2B, RASD1, TF	24
		cell death	cell death of pro-B lymphocytes	0.00238	DUSP4, FAS, VAV3	3
		cell death	cell death of cardiomyocytes	0.00283	ABCC9, AGTR1, CAMK2D, CDKN1A, DPP4, E2F1, FAS, PPP3CA, PRKCD, PTK2B	10
		cell death	cell death of lymphoblastoid cell lines	0.00317	CDKN1A, DUSP4, E2F1, FAS, PIK3R1, VAV3	6
		cell death	cell death of pancreatic cells	0.0035	CCK, DPP4, E2F1, FAS, PIK3R1, PRKCD	6
		cell death	cell death of gonadal cell lines	0.00419	CDKN1A, CRHR2, FAS, HCRT, PRKCG	5
		cell death	cell death of endocrine cells	0.00506	C8orf4, CCK, DPP4, FAS, PIK3R1, PRKCD	6
		cell death	cell death of beta islet cells	0.00524	CCK, DPP4, FAS, PIK3R1, PRKCD	5
		cell death	cell death of stem cells	0.00524	CDKN1A, CHRNA7, FAS, MYOC, PIK3R1	5
		cell death	cell death of tumor cell lines	0.00595	AGAP2, ARNT, ATP2A1, BOK, CALCB, CCK, CCL2, CDKN1A, CIDEB, CNOT11, DCTN1, DPP4, DUSP4, E2F1, ESR1, FAS, FBLN1, FCGR1A, GZMM, HCRT, HSPA1A/HSPA1B, KISS1, KLK3, LEF1, MEF2C, NUPR1, PIK3R1, PRKCD, PRKCH, PRKG1, PTK2B, RASD1, RASSF3, RGS16, RGS3, RNASE1, SEMA3B, TF, TIAM1, TTPA, USP2, VAV3, XPO1	43
		cell death	cell death of muscle cells	0.00622	ABCC9, AGTR1, CAMK2D, CDKN1A, DPP4, E2F1, FAS, PIK3R1, PPP3CA, PRKCD, PTK2B, RBM3, TTPA	13
		apoptosis	apoptosis	8.75e-06	ADAMTS1, ADAMTSL4, AGAP2, AGTR1, Ahsp, ARNT, ATP2A1, AVP, BOK, C8orf4, CALCB, CAMK2A, CAMK2D, CAPN3, CCK, CCL2, CCL21, CDK11A, CDKN1A, CFL1, CIDEB, CTNNBL1, DCTN1, DLG4, DPP4, DUSP4, E2F1, ESR1, FAS, FBLN1, FCGR1A, FMOD, FZD2, GZMM, HBA1/HBA2, HCRT, HEBP2, HSPA1A/HSPA1B, IFT57, ING3, INSL6, KISS1, KLK3, LEF1, LUM, MAP1B, MCM2, MEF2C, MYOC, NR1H3, NSMF, NUPR1, NUSAP1, PIK3R1, PLEKHF1, POMC, PPP3CA…	82
		apoptosis	apoptosis of salivary mucous cells	2.85e-05	E2F1, ESR1, FAS	3
		apoptosis	apoptosis of fibroblast cell lines	0.000167	CDK11A, CDKN1A, DUSP4, E2F1, ESR1, FAS, LEF1, NR1H3, NUPR1, PIK3R1, PLEKHF1, PPP3CA, PRKCD, PRKCG, PTK2B, TIAM1	16
		apoptosis	apoptosis of thyroid tumor cell lines	0.000349	CALCB, E2F1, FAS, RNASE1	4
		apoptosis	apoptosis of podocytes	0.000558	AGTR1, CDKN1A, PPP3CA, PRKCD	4
		apoptosis	apoptosis of thyroid cells	0.000581	C8orf4, FAS, PRKCD	3
		apoptosis	apoptosis of exocrine cells	0.000842	E2F1, ESR1, FAS, USP2	4
		apoptosis	apoptosis of liver cell lines	0.000956	ATP2A1, DUSP4, E2F1, FAS	4
		apoptosis	apoptosis of tumor cells	0.00106	AGAP2, BOK, CDKN1A, DPP4, E2F1, FAS, FMOD, MCM2, MEF2C, PIK3R1, PRKCD, SEMA3B, TF	13
		apoptosis	apoptosis of keratinocytes	0.00108	CDKN1A, E2F1, FAS, PRKCD, RASGRP1, TRH	6
		apoptosis	apoptosis of acute lymphoid leukemia blast cells	0.0012	FAS, PRKCD	2
		apoptosis	apoptosis of adipocytes	0.00202	CDKN1A, FAS, PIK3R1	3
		apoptosis	apoptosis of neurons	0.00225	AGAP2, BOK, CCL2, CDKN1A, DLG4, E2F1, ESR1, FAS, FCGR1A, FZD2, MAP1B, MEF2C, NSMF, PIK3R1, PRKCG, PTK2B, RASD1	17
		apoptosis	apoptosis of Th1 cells	0.00295	FAS, FCGR1A	2
		apoptosis	apoptosis of cancer cells	0.00309	AGAP2, BOK, CDKN1A, DPP4, FAS, FMOD, MCM2, PRKCD, SEMA3B, TF	10
		apoptosis	apoptosis of vascular smooth muscle cells	0.00497	AGTR1, CDKN1A, E2F1, FAS, PRKCD	5
		apoptosis	apoptosis of pericytes	0.00529	FAS, FCGR1A, SERPINH1	3
		necrosis	necrosis	1e-05	ABCC9, ADAMTS1, ADARB1, AGAP2, AGTR1, Ahsp, ARNT, ATP2A1, AVP, BOK, C8orf4, CALCB, CAMK2D, CCK, CCL2, CCL21, CDK11A, CDKN1A, CES1, CHRNA7, CIDEB, CNOT11, CRHR2, DCTN1, DLG4, DLK1, DPP4, DUSP4, E2F1, ESR1, FAS, FBLN1, FCGR1A, FMOD, FZD2, GABRD, GFAP, GZMM, HCRT, HSPA1A/HSPA1B, KISS1, KLK3, LEF1, LUM, LYZ, MAP1B, MCM2, MEF2C, MYOC, NR1H3, NSMF, NUPR1, PIK3R1, PLEKHF1, POMC, PPP3CA, PRKCD, PRKCG, PR…	80
		necrosis	necrosis of liver	0.00635	ARNT, ATP2A1, CDKN1A, DUSP4, E2F1, ESR1, FAS, PIK3R1, SERPINH1, USP2	10
		fragmentation	fragmentation of DNA	1.9e-05	AGAP2, AGTR1, CALCB, CDKN1A, E2F1, FAS, GZMM, HCRT, PIK3R1, PRKCD, PTK2B, TIAM1	12
		survival	survival of mesangial cells	2.85e-05	CCL21, FAS, PPP3CA	3
		colony survival	colony survival of fibroblasts	0.000607	CDKN1A, E2F1	2
16	Organismal Development	secretion	secretion of gastric acid	2.95e-06	CARTPT, CCK, HCRT, NMU, OXT, TRH	6
		secretion	secretion of pancreatic juice	0.000581	CCK, NR1H3, WNK1	3
		angiogenesis	angiogenesis	6.55e-06	ADAMTS1, ADRA2B, AGTR1, ARNT, CCL2, CDKN1A, CHRNA7, CRHR2, E2F1, EPHA1, ESR1, FAS, FBLN1, GBX2, INADL, KLK3, LEF1, LRG1, MEF2C, MYOCD, NOSTRIN, OXT, PIK3R1, PRKCD, PRKCG, PRKG1, PROX1, PTK2B, RORA, SEMA3B, SERPIND1, SERPINH1, SRPX2, TCF7L2, TF, VAV3, WNK1	37
		vasculogenesis	vasculogenesis	1.95e-05	ADAMTS1, ADRA2B, AGTR1, ARNT, CCL2, CDKN1A, CRHR2, E2F1, ESR1, FAS, FBLN1, GBX2, INADL, KLK3, LEF1, LRG1, MEF2C, MYOCD, NOSTRIN, OXT, PRKCD, PRKCG, PRKG1, PROX1, PTK2B, SEMA3B, SERPIND1, SERPINH1, SRPX2, TF, WNK1	31
		formation	formation of uterus	0.000133	ADAMTS1, ESR1, KISS1, MYOCD, WNT9B	5
		formation	formation of sarcomere	0.000324	CAMK2D, MEF2C, MYL2	3
		formation	formation of myofibrils	0.00238	CAMK2D, CAPN3, MEF2C, MYL2, PROX1	5
		formation	formation of artery	0.00416	CCL2, MEF2C, PTK2B	3
		abnormal morphology	abnormal morphology of sinoatrial node	0.000204	MEF2C, SHOX2	2
		abnormal morphology	abnormal morphology of corpus luteum	0.000286	E2F1, ESR1, KISS1, NR1H3, NUPR1	5
		abnormal morphology	abnormal morphology of head	0.000518	ADCY1, AGTR1, ARNT, CDKN1A, CHRNA7, CPEB3, DLK1, E2F1, ESR1, FMOD, Foxp2, GBX2, IFT57, KRT12, LEF1, LUM, MAP1B, NCAM2, NKX3-1, NR1H3, OGN, PRKCH, RORA, SLC26A4, SV2B, TCF7L2, TRPM6, TTPA, ZIC1	29
		abnormal morphology	abnormal morphology of enlarged cervical lymph node	0.0012	CDKN1A, PRKCH	2
		abnormal morphology	abnormal morphology of blood vessel	0.002	AGTR1, CRHR2, FBLN1, FMOD, GBX2, GFAP, KLK3, LEF1, LUM, MEF2C, MYOCD, SHOX2	12
		abnormal morphology	abnormal morphology of patella	0.00409	FMOD, LUM	2
		abnormal morphology	abnormal morphology of femur	0.00524	ESR1, FMOD, Hbb-b1, LUM, PCOLCE	5
		abnormal morphology	abnormal morphology of adrenal cortex	0.00529	CRHR2, E2F1, POMC	3
		abnormal morphology	abnormal morphology of enlarged spleen	0.00566	Ahsp, CDKN1A, FAS, Hbb-b1, PRKCD, PRKG1, RASGRP1, SLC4A1	8
		abnormal morphology	abnormal morphology of adrenal gland	0.0065	ADAMTS1, CRHR2, E2F1, POMC	4
		thinning	thinning of sclera	0.000204	FMOD, LUM	2
		morphology	morphology of vessel	0.000311	AGTR1, CRHR2, FBLN1, FMOD, GBX2, GFAP, KLK3, LEF1, LUM, MEF2C, MYOCD, PIK3R1, SERPINH1, SHOX2, VAV3	15
		morphology	morphology of head	0.000603	ADCY1, AGTR1, ARNT, CDKN1A, CHRNA7, CPEB3, DLK1, E2F1, ESR1, FMOD, Foxp2, GBX2, IFT57, KRT12, LEF1, LUM, MAP1B, NCAM2, NKX3-1, NR1H3, OGN, PRKCH, RORA, SLC26A4, SV2B, TCF7L2, TRPM6, TTPA, WNT10A, ZIC1	30
		morphology	morphology of blood vessel	0.00121	AGTR1, CRHR2, FBLN1, FMOD, GBX2, GFAP, KLK3, LEF1, LUM, MEF2C, MYOCD, SERPINH1, SHOX2	13
		lack	lack of barrel cortex	0.000607	ADCY1, LEF1	2
		growth	growth of organism	0.000798	ADAMTS1, ADARB1, ADRA2B, ARNT, CCL21, CDK11A, CDKN1A, DCTN1, DLK1, E2F1, ESR1, Foxp2, GBX2, LYZ, MAP1B, NELL2, PIK3R1, PPP3CA, PRKCD, SERPIND1, SHOX2, SLC14A1, SLITRK6, TCF7L2, TF, TTPA, UHRF1, ZFX, ZIC1	29
		growth	growth of Listeria monocytogenes	0.00689	LYZ, PRKCD	2
		size	size of body	0.000925	ADAMTS1, AGTR1, CDKN1A, CIDEB, DLK1, DPP4, E2F1, ESR1, FBLN1, FMOD, Hbb-b1, KCNA2, LEF1, LUM, MAP1B, PIK3R1, POMC, PPP3CA, PRKCD, PRKCH, RAMP3, SLC14A1, SLC17A7, SLC4A1, SLITRK6, SPRN, SV2B, USP1, ZFX, ZIC1	30
		size	size of anterior commissure	0.00541	MAP1B, SEMA3B	2
		development	development of head	0.00111	ADCY1, CDKN1A, CFL1, E2F1, FMOD, Foxp2, FZD2, GBX2, KRT12, LEF1, LUM, MAP1B, MEF2C, NKX3-1, NR1H3, OGN, PRKCG, PRKG1, PROX1, RORA, SHOX2, SLC17A7, SV2B, TACC1, TCF7L2, TRH, TRPM6, TTPA, WNT10A, WNT9B, ZIC1	31
		development	development of body axis	0.00232	ADCY1, CDKN1A, CFL1, E2F1, FMOD, Foxp2, FZD2, GBX2, IFT57, KRT12, LEF1, LUM, MAP1B, MEF2C, NKX3-1, NR1H3, OGN, PRKCG, PRKG1, PROX1, RORA, SHOX2, SLC17A7, SV2B, TACC1, TCF7L2, TRH, TRPM6, TTPA, WNT10A, WNT9B, ZIC1	32
		development	development of sensory organ	0.00352	ADCY1, CDKN1A, CFL1, E2F1, FMOD, Foxp2, FZD2, GBX2, KRT12, LEF1, LUM, MAP1B, NCAM2, OGN, PRKCG, PROX1, SLITRK6, SV2B, TTPA, WNT10A	20
		development	development of body trunk	0.00628	ADAMTS1, ADRA2B, AGTR1, ATP2A1, CCL2, CCL21, CDKN1A, ESR1, FAS, FBLN1, Foxp2, FZD2, GBX2, Hbb-b1, IFT57, KCNJ8, KISS1, MEF2C, MYL2, MYOCD, NKX3-1, POMC, PPP3CA, PROX1, PTPRN2, RASGRP1, SHOX2, TCF7L2, TF, WNT9B, ZFX, ZIC1	32
		abnormal size	abnormal size of eye	0.0012	FMOD, LUM	2
		quantity	quantity of reticulocytes	0.00155	Ahsp, HBA1/HBA2, Hbb-b1, PRKG1, SLC4A1	5
		quantity	quantity of blood vessel	0.00419	ADAMTS1, FAS, FBLN1, PTK2B, SERPIND1	5
		quantity	quantity of erythroid progenitor cells	0.00553	Ahsp, CHRNA7, HBA1/HBA2, Hbb-b1, PIK3R1, PRKG1, SLC4A1	7
		branching morphogenesis	branching morphogenesis of prostate gland	0.00199	ESR1, NKX3-1	2
		mass	mass of organism	0.00563	ADAMTS1, ADRA2B, CARTPT, DLG4, DLK1, GFAP, HRH3, HSPA1A/HSPA1B, NMU, POMC, RAMP3, RASD1, TRPM6	13
		proliferation	proliferation of embryonic cells	0.00667	ADRA2B, ARNT, CDKN1A, Foxp2, GBX2, PIK3R1, SERPIND1, SHOX2, TTPA, ZIC1	10
17	Digestive System Development and Function	feeding	feeding	4.55e-06	CALCB, CARTPT, CCK, CDKN1A, CES1, CIDEB, CRHR2, ESR1, Foxp2, GABRD, HCRT, HRH3, NMU, OXT, POMC, SLC17A7, TRH, ZIC1	18
		ingestion	ingestion by rodents	9.25e-06	AGTR1, CARTPT, CCK, CDKN1A, CIDEB, CRHR2, DPP4, GABRD, HCRT, NMU, OXT, POMC, SLC14A1, SLC17A7	14
		ingestion	ingestion by rats	2.42e-05	CARTPT, CCK, GABRD, HCRT, NMU, POMC	6
		ingestion	ingestion by mice	8.71e-05	AGTR1, CARTPT, CCK, CDKN1A, CIDEB, CRHR2, DPP4, NMU, OXT, POMC, SLC14A1, SLC17A7	12
		proliferation	proliferation of liver cells	0.00104	AGTR1, ARNT, AVP, CDKN1A, E2F1, FAS, PIK3R1, PROX1, SERPINH1, TF	10
		chronic hepatitis C	chronic hepatitis C	0.00133	AGTR1, CCL2, CCL21, HBA1/HBA2, PPP3CA	5
		food preference	food preference	0.0017	CCK, HCRT, OXT	3
		viral hepatitis	viral hepatitis	0.00602	AGTR1, CCL2, CCL21, FCGR1A, HBA1/HBA2, PPP3CA	6
18	Cellular Development	differentiation	differentiation of cells	5.64e-06	ADRA2B, Ahsp, ARNT, ARPP21, AVP, CAMK2A, CAPN3, CARTPT, CBX3, CCL17, CCL2, CCL21, CDKN1A, CES1, CFL1, CNTN4, COL24A1, CRHR2, DLG4, DLK1, DPP4, E2F1, ESR1, FAS, FCGR1A, FZD2, GBX2, GDF10, GFAP, Hbb-b1, HIST1H4H, HIST1H4K, HIST1H4L, HRH3, HSPA1A/HSPA1B, IL1RAP, IL22RA1, KLK3, LEF1, LRG1, MAP1B, MEDAG, MEF2C, MYL2, MYOC, MYOCD, NKTR, OGN, OXT, PIK3R1, PPP3CA, PRKCD, PRKCG, PRKCH, PRKG1, PROX1, PTK2B…	73
		differentiation	differentiation of megakaryocytes	7.64e-05	CDKN1A, E2F1, ESR1, HIST1H4H, HIST1H4K, HIST1H4L, MEF2C	7
		differentiation	differentiation of muscle cells	0.000331	CAPN3, CCL17, CCL2, CDKN1A, MEF2C, MYL2, MYOCD, NKTR, OGN, OXT, PIK3R1, PPP3CA, RORA, SPAG9	14
		differentiation	differentiation of bone marrow cells	0.000672	CDKN1A, E2F1, ESR1, FAS, HIST1H4H, HIST1H4K, HIST1H4L, MEF2C, MYOC, PTK2B, USP1	11
		differentiation	differentiation of exocrine cells	0.00122	CDKN1A, OXT, PIK3R1, PROX1	4
		formation	formation of sarcomere	0.000324	CAMK2D, MEF2C, MYL2	3
		formation	formation of myofibrils	0.00238	CAMK2D, CAPN3, MEF2C, MYL2, PROX1	5
		proliferation	proliferation of liver cells	0.00104	AGTR1, ARNT, AVP, CDKN1A, E2F1, FAS, PIK3R1, PROX1, SERPINH1, TF	10
		proliferation	proliferation of smooth muscle cells	0.00115	CAMK2A, CAMK2D, CCL2, CDKN1A, CRHR2, DPP4, E2F1, ESR1, MYOCD, OGN, OXT, PIK3R1, PRKG1	13
		proliferation	proliferation of tumor cell lines	0.0016	ADAMTS1, AGAP2, AGTR1, ARNT, CALCB, CCL2, CDKN1A, DLK1, DPP4, DUSP4, E2F1, EPHA1, ESR1, HCRT, KISS1, LEF1, MAP1B, MCM2, MYOCD, NKX3-1, NR1H3, OXT, PDP1, PIK3R1, POMC, PRKCD, PRKCH, PRKG1, PROX1, PTK2B, RASD1, RASGRP1, RASSF3, RGS16, RORA, SEMA3B, TCF7L2, TF, TIAM1, TRH, TRPM6, TTPA, UHRF1, VAV3, VMP1	45
		proliferation	proliferation of carcinoma cell lines	0.00295	CALCB, CDKN1A, E2F1, EPHA1, KISS1, OXT, PIK3R1, PRKCD, PROX1, PTK2B, RASD1, SEMA3B, UHRF1	13
		proliferation	proliferation of neuroglia	0.00496	AQP4, CDK11A, FAS, GFAP, NR1H3, PRKCH, TF	7
		proliferation	proliferation of muscle cells	0.00524	CAMK2A, CAMK2D, CCL2, CDKN1A, CRHR2, DPP4, E2F1, ESR1, INSL6, MYOCD, OGN, OXT, PIK3R1, PRKG1	14
		proliferation	proliferation of embryonic cells	0.00667	ADRA2B, ARNT, CDKN1A, Foxp2, GBX2, PIK3R1, SERPIND1, SHOX2, TTPA, ZIC1	10
		proliferation	proliferation of pituitary cancer cell lines	0.00689	RASSF3, TRH	2
		size	size of dendritic spines	0.00409	CAMK2A, DLG4	2
19	Cellular Growth and Proliferation	excitation	excitation of cells	5.64e-06	CCK, CCL2, CCL21, CHRNA7, HCRT, KISS1, PRKCG, TRH	8
		excitation	excitation of neurons	3.55e-05	CCK, CCL21, CHRNA7, HCRT, KISS1, PRKCG, TRH	7
		excitation	excitation of GABAergic neurons	0.000204	HCRT, TRH	2
		excitation	excitation of melanin concentrating hormone neuron	0.000204	HCRT, TRH	2
		excitation	excitation of brain cells	0.00471	CHRNA7, HCRT, TRH	3
		stimulation	stimulation of neurons	3.24e-05	CARTPT, CCK, CCL21, CHRNA7, HCRT, KISS1, PRKCG, TRH	8
		stimulation	stimulation of endocrine cells	0.00044	CCK, KISS1, POMC	3
		stimulation	stimulation of endocrine cell lines	0.000607	POMC, TRH	2
		stimulation	stimulation of cells	0.000736	AVP, CARTPT, CCK, CCL2, CCL21, CHRNA7, DPP4, FAS, HCRT, KISS1, POMC, PRKCG, PRKG1, TRH	14
		stimulation	stimulation of central nervous system cells	0.00207	CCL2, CHRNA7, HCRT, TRH	4
		stimulation	stimulation of neuroendocrine cells	0.00409	CCK, KISS1	2
		proliferation	proliferation of epithelial cells	8.74e-05	AGTR1, ARNT, AVP, CDKN1A, E2F1, ESR1, FAS, Foxp2, HRH3, IFT57, KLK3, MEF2C, NKX3-1, NR1H3, OXT, POMC, PRKCD, PRKCH, PROX1, TCF7L2, TRH, VAV3	22
		proliferation	proliferation of cells	0.000212	ABCC9, ADAMTS1, ADARB1, ADCY1, ADRA2B, AGAP2, AGTR1, AQP4, ARNT, ASGR1, AVP, C8orf4, CALCB, CAMK2A, CAMK2D, CCK, CCL2, CCL21, CDK11A, CDKN1A, CFL1, CHRNA7, CRHR2, DLG4, DLK1, DPP4, DUSP4, E2F1, EPHA1, ESR1, FAS, FBLN1, FMOD, Foxp2, GABPB2, GBX2, GFAP, HBA1/HBA2, HCRT, HRH3, HSPA1A/HSPA1B, IFT57, INSL6, KISS1, KLK3, LEF1, LRG1, LUM, LYZ, MAP1B, MCM2, MEF2C, MYL2, MYOC, MYOCD, NKX3-1, NR1H3, NSMF, …	100
		proliferation	proliferation of connective tissue cells	0.000614	AGTR1, AVP, CCL2, CDKN1A, E2F1, ESR1, FAS, FBLN1, HSPA1A/HSPA1B, KLK3, LUM, NUPR1, PGAM2, PRKCD, PRKCG, PRKCH, RASD1, RBM3, SERPINH1, TACC1, TF, TRH, VAV3	23
		proliferation	proliferation of liver cells	0.00104	AGTR1, ARNT, AVP, CDKN1A, E2F1, FAS, PIK3R1, PROX1, SERPINH1, TF	10
		proliferation	proliferation of smooth muscle cells	0.00115	CAMK2A, CAMK2D, CCL2, CDKN1A, CRHR2, DPP4, E2F1, ESR1, MYOCD, OGN, OXT, PIK3R1, PRKG1	13
		proliferation	proliferation of tumor cell lines	0.0016	ADAMTS1, AGAP2, AGTR1, ARNT, CALCB, CCL2, CDKN1A, DLK1, DPP4, DUSP4, E2F1, EPHA1, ESR1, HCRT, KISS1, LEF1, MAP1B, MCM2, MYOCD, NKX3-1, NR1H3, OXT, PDP1, PIK3R1, POMC, PRKCD, PRKCH, PRKG1, PROX1, PTK2B, RASD1, RASGRP1, RASSF3, RGS16, RORA, SEMA3B, TCF7L2, TF, TIAM1, TRH, TRPM6, TTPA, UHRF1, VAV3, VMP1	45
		proliferation	proliferation of carcinoma cell lines	0.00295	CALCB, CDKN1A, E2F1, EPHA1, KISS1, OXT, PIK3R1, PRKCD, PROX1, PTK2B, RASD1, SEMA3B, UHRF1	13
		proliferation	proliferation of neuroglia	0.00496	AQP4, CDK11A, FAS, GFAP, NR1H3, PRKCH, TF	7
		proliferation	proliferation of muscle cells	0.00524	CAMK2A, CAMK2D, CCL2, CDKN1A, CRHR2, DPP4, E2F1, ESR1, INSL6, MYOCD, OGN, OXT, PIK3R1, PRKG1	14
		proliferation	proliferation of embryonic cells	0.00667	ADRA2B, ARNT, CDKN1A, Foxp2, GBX2, PIK3R1, SERPIND1, SHOX2, TTPA, ZIC1	10
		proliferation	proliferation of pituitary cancer cell lines	0.00689	RASSF3, TRH	2
		formation	formation of sarcomere	0.000324	CAMK2D, MEF2C, MYL2	3
		formation	formation of myofibrils	0.00238	CAMK2D, CAPN3, MEF2C, MYL2, PROX1	5
		colony formation	colony formation of tumor cell lines	0.00153	AGAP2, CCL2, CDKN1A, E2F1, ESR1, FBLN1, HSPA1A/HSPA1B, LUM, NUPR1, PRKG1, RASD1, SEMA3B	12
		colony formation	colony formation of cells	0.00277	AGAP2, CCL2, CDKN1A, E2F1, ESR1, FAS, FBLN1, HSPA1A/HSPA1B, LUM, NUPR1, PIK3R1, PPP3CA, PRKG1, RASD1, SCLT1, SEMA3B, TIAM1, VAV3	18
		hyperexcitation	hyperexcitation of neurons	0.00295	CHRNA7, PRKCG	2
		generation	generation of macrophages	0.00409	CCL17, CCL2	2
		growth	growth of Listeria monocytogenes	0.00689	LYZ, PRKCD	2
20	Cellular Movement	cell movement	cell movement	6.65e-06	ADAMTS1, ADARB1, AGAP2, AGTR1, AQP4, ARNT, CAMK2D, CARTPT, CCK, CCL17, CCL2, CCL21, CDKN1A, CES1, CFL1, CHRNA7, Col17a1, DLG4, DPP4, DUSP4, EPHA1, ESR1, FAS, FLRT2, FMOD, GBX2, GFAP, HRH3, HSPA1A/HSPA1B, INADL, INSL6, KISS1, KLK3, LEF1, LMCD1, LUM, LYZ, MAP1B, MCM2, MRVI1, MYOC, MYOCD, NKX3-1, NMU, PCDH10, PIK3R1, POMC, PPP3CA, PRKCD, PRKCG, PRKG1, PROX1, PTK2B, RAMP3, RASGRP1, RGS16, RGS3, SEMA3…	69
		infiltration	infiltration by plasma cells	9.75e-05	ESR1, PRKCD, VAV3	3
		infiltration	infiltration of B lymphocytes	0.000246	ESR1, PIK3R1, PRKCD, VAV3	4
		migration	migration of cells	0.000138	ADAMTS1, ADARB1, AGAP2, AQP4, ARNT, CAMK2D, CCK, CCL17, CCL2, CCL21, CDKN1A, CES1, CFL1, CHRNA7, Col17a1, DLG4, DPP4, DUSP4, EPHA1, ESR1, FAS, FLRT2, FMOD, GBX2, GFAP, HRH3, HSPA1A/HSPA1B, INADL, KISS1, KLK3, LEF1, LMCD1, LUM, LYZ, MAP1B, MCM2, MYOC, MYOCD, NKX3-1, NMU, PIK3R1, POMC, PPP3CA, PRKCD, PRKCG, PRKG1, PROX1, PTK2B, RAMP3, RASGRP1, RGS16, RGS3, SERPIND1, SPAG9, SRPX2, TIAM1, TRH, VAV3, …	59
		migration	migration of Th2 cells	0.00541	CCL17, RGS16	2
		migration	migration of fibroblasts	0.00638	CCL17, CCL2, CDKN1A, PRKCD, RAMP3, RASGRP1, TIAM1	7
		migration	migration of lymphoma cell lines	0.00659	CCL17, CCL2, RGS3	3
		chemotaxis	chemotaxis	0.00101	AGTR1, CCL17, CCL2, CCL21, CDKN1A, DPP4, FAS, HRH3, KISS1, LEF1, PRKCD, PRKCG, PRKG1, PROX1, PTK2B, RGS3, SEMA3B, SERPINH1, TIAM1, VAV3, WNK1	21
		chemotaxis	chemotaxis of cells	0.00153	AGTR1, CCL17, CCL2, CCL21, CDKN1A, DPP4, FAS, HRH3, KISS1, LEF1, PRKCD, PRKCG, PRKG1, PROX1, PTK2B, RGS3, SERPINH1, TIAM1, VAV3, WNK1	20
		chemotaxis	chemotaxis of natural killer T lymphocytes	0.00295	CCL17, CCL2	2
		chemotaxis	chemotaxis of lymphatic system cells	0.00366	CCL17, CCL2, PROX1	3
21	Lipid Metabolism	release	release of lipid	1.07e-05	AGTR1, AVP, CCL2, FAS, HCRT, HRH3, KISS1, NMU, OXT, PIK3R1, POMC, PRKCD, PRKCG, TRH	14
		release	release of fatty acid	1.62e-05	AVP, CCL2, FAS, HCRT, HRH3, KISS1, NMU, OXT, PIK3R1, POMC, PRKCD, PRKCG	12
		release	release of eicosanoid	6.97e-05	AVP, CCL2, FAS, KISS1, NMU, OXT, PIK3R1, POMC, PRKCD, PRKCG	10
		release	release of arachidonic acid	0.000406	AVP, CCL2, FAS, KISS1, NMU, PRKCD, PRKCG	7
		release	release of progesterone	0.00295	POMC, TRH	2
		release	release of steroid hormone	0.00319	AGTR1, OXT, POMC	3
		release	release of GABA	0.00366	HCRT, HRH3, POMC	3
		concentration	concentration of corticosterone	6.65e-05	AVP, CARTPT, CRHR2, DLG4, FAS, NMU, OXT, POMC, TRH	9
		concentration	concentration of acylglycerol	0.000734	ARNT, CES1, CIDEB, CRHR2, DLK1, E2F1, HRH3, NMU, NR1H3, PIK3R1, POMC, PPP3CA, PRKG1, RORA, TRH	15
		concentration	concentration of lipid	0.000764	ARNT, AVP, CARTPT, CCL2, CDKN1A, CES1, CHRNA7, CIDEB, CRHR2, DLG4, DLK1, E2F1, ESR1, FAS, HRH3, KISS1, NMU, NR1H3, OXT, PIK3R1, POMC, PPP3CA, PRKCD, PRKG1, RORA, TCF7L2, TRH, TTPA, VAV3	29
		concentration	concentration of triacylglycerol	0.00239	ARNT, CES1, CIDEB, CRHR2, DLK1, E2F1, HRH3, NMU, NR1H3, PIK3R1, PPP3CA, PRKG1, RORA	13
		concentration	concentration of androstenedione	0.00409	ESR1, NR1H3	2
		concentration	concentration of cholesterol	0.00419	ARNT, CDKN1A, CES1, CRHR2, DLK1, ESR1, NMU, NR1H3, POMC, PPP3CA, RORA, TCF7L2	12
		quantity	quantity of steroid hormone	0.000119	AVP, CARTPT, CRHR2, DLG4, FAS, NMU, OXT, POMC, TRH, VAV3	10
		quantity	quantity of steroid	0.000309	ARNT, AVP, CARTPT, CDKN1A, CES1, CRHR2, DLG4, DLK1, ESR1, FAS, KISS1, NMU, NR1H3, OXT, POMC, PPP3CA, RORA, TCF7L2, TRH, VAV3	20
		metabolism	metabolism of phosphatidylinositol	0.000253	AVP, CCL2, FAS, PIK3R1, PLCH2, POMC, TRH	7
		synthesis	synthesis of phosphoinositide	0.000426	AVP, CCL2, FAS, PIK3R1, POMC, TRH	6
		synthesis	synthesis of lipid	0.00414	ACSL3, AGTR1, AVP, CCL2, CES1, CRHR2, DPP4, ESR1, FAS, FCGR1A, HSD3B1, KISS1, MARC2, MGST2, NR1H3, OXT, PIK3R1, POMC, PRKCD, PROX1, PTK2B, RGS3, TCF7L2, TRH	24
		secretion	secretion of lipid	0.000719	AVP, ESR1, HCRT, HRH3, NR1H3, OXT, POMC, PTPRN2, TRH, TTPA	10
		secretion	secretion of GABA	0.00116	HRH3, PTPRN2, TRH	3
		secretion	secretion of corticosterone	0.00277	NR1H3, POMC, TRH	3
		secretion	secretion of steroid	0.00602	AVP, ESR1, HCRT, NR1H3, POMC, TRH	6
		stimulation	stimulation of corticosterone	0.00199	AVP, POMC	2
22	DNA Replication, Recombination, and Repair	fragmentation	fragmentation of DNA	1.9e-05	AGAP2, AGTR1, CALCB, CDKN1A, E2F1, FAS, GZMM, HCRT, PIK3R1, PRKCD, PTK2B, TIAM1	12
		incorporation	incorporation of thymidine	0.00176	CDKN1A, ESR1, FAS, PRKCD, TF, WNK1	6
		synthesis	synthesis of genomic DNA	0.00471	AVP, CDKN1A, PRKCH	3
		metabolism	metabolism of DNA	0.00559	AGAP2, AGTR1, CALCB, CDKN1A, E2F1, FAS, GZMM, HCRT, MCM2, PIK3R1, PRKCD, PTK2B, SLC22A6, TIAM1, VMP1	15
23	Endocrine System Development and Function	concentration	concentration of hormone	2.81e-05	CARTPT, CDKN1A, CES1, CIDEB, CRHR2, DPP4, E2F1, ESR1, Hbb-b1, HRH3, KISS1, NMU, NR1H3, NUPR1, OXT, PIK3R1, POMC, PRKG1, TRH, VAV3	20
		concentration	concentration of corticosterone	6.65e-05	AVP, CARTPT, CRHR2, DLG4, FAS, NMU, OXT, POMC, TRH	9
		concentration	concentration of androstenedione	0.00409	ESR1, NR1H3	2
		glucose tolerance	glucose tolerance	4.44e-05	ABCC9, ARNT, CARTPT, CDKN1A, CES1, DLK1, DPP4, E2F1, ESR1, FAS, PIK3R1, POMC, PRKCD, PTPRN2, TCF7L2	15
		stimulation	stimulation of endocrine cell lines	0.000607	POMC, TRH	2
		stimulation	stimulation of corticosterone	0.00199	AVP, POMC	2
		activation	activation of lutenizing hormone-releasing hormone neurons	0.0012	HCRT, KISS1	2
		insulin sensitivity	insulin sensitivity	0.00123	ABCC9, AGAP2, CALCB, CES1, CIDEB, CRHR2, E2F1, PIK3R1	8
		secretion	secretion of corticosterone	0.00277	NR1H3, POMC, TRH	3
		cell cycle progression	entry into cell cycle progression of endocrine cell lines	0.00295	AVP, TF	2
		release	release of progesterone	0.00295	POMC, TRH	2
		quantity	quantity of granulosa cells	0.00409	ESR1, TF	2
		abnormal quantity	abnormal quantity of hormone	0.0065	CRHR2, Hbb-b1, HRH3, PRKG1	4
24	Renal and Urological System Development and Function	survival	survival of mesangial cells	2.85e-05	CCL21, FAS, PPP3CA	3
		osmolality	osmolality of urine	0.00526	AQP4, PPP3CA, SLC14A1, SLC4A1	4
		activation	activation of kidney cells	0.00541	AVP, TF	2
25	Skeletal and Muscular System Development and Function	contraction	contraction of smooth muscle	3.24e-05	ADRA2B, AVP, CALCB, CCK, MRVI1, MYOCD, NMU, PRKG1	8
		contraction	muscle contraction	5.81e-05	ADRA2B, ATP2A1, AVP, CALCB, CAMK2D, CCK, KLK3, MRVI1, MYL2, MYOCD, NMU, PGAM2, PRKG1, TNNT1	14
		contractility	contractility of muscle	6.7e-05	ATP2A1, AVP, KLK3, MEF2C, MRVI1, MYOCD, NR1H3, PRKCG, PRKG1, SLC4A1, TNNT1, VAV3	12
		contractility	contractility of smooth muscle	0.000643	MRVI1, MYOCD, NR1H3, PRKG1	4
		contractility	contractility of muscle cells	0.00275	AVP, MYOCD, PRKCG, TNNT1	4
		morphogenesis	morphogenesis of knee joint	0.000204	FMOD, LUM	2
		strength	strength of tendon	0.000204	FMOD, LUM	2
		abnormal morphology	abnormal morphology of tendon	0.000324	FMOD, LUM, PCOLCE	3
		abnormal morphology	abnormal morphology of patella	0.00409	FMOD, LUM	2
		abnormal morphology	abnormal morphology of femur	0.00524	ESR1, FMOD, Hbb-b1, LUM, PCOLCE	5
		formation	formation of sarcomere	0.000324	CAMK2D, MEF2C, MYL2	3
		formation	formation of myofibrils	0.00238	CAMK2D, CAPN3, MEF2C, MYL2, PROX1	5
		differentiation	differentiation of muscle cells	0.000331	CAPN3, CCL17, CCL2, CDKN1A, MEF2C, MYL2, MYOCD, NKTR, OGN, OXT, PIK3R1, PPP3CA, RORA, SPAG9	14
		function	function of vascular smooth muscle	0.000411	ABCC9, CDKN1A, MRVI1, PRKG1	4
		function	function of muscle	0.00394	ABCC9, ATP2A1, CDKN1A, CRHR2, KCNJ8, MRVI1, PRKG1	7
		proliferation	proliferation of smooth muscle cells	0.00115	CAMK2A, CAMK2D, CCL2, CDKN1A, CRHR2, DPP4, E2F1, ESR1, MYOCD, OGN, OXT, PIK3R1, PRKG1	13
		proliferation	proliferation of muscle cells	0.00524	CAMK2A, CAMK2D, CCL2, CDKN1A, CRHR2, DPP4, E2F1, ESR1, INSL6, MYOCD, OGN, OXT, PIK3R1, PRKG1	14
