# Supplementary material for: Lactation undernutrition leads to multigenerational molecular programming of hypothalamic gene networks controlling reproduction
Source: BMC Genomics. 2016 May 4;17:333. doi: 10.1186/s12864-016-2615-4 (PMC4857247; doi:10.1186/s12864-016-2615-4)
Supplement: Additional file 7: Table S5. — Canonical pathways identified by Ingenuity Pathway Analysis for genes showing differential expression in the hypothalamus of control (CON) vs. LUN mice. Significance for the enrichment of the genes within a particular Canonical pathway was determined by Fisher's exact test right-tailed using the whole database as a reference set (Th = −log(p-value) = 1.3). (XLSX 18 kb) [file 12864_2016_2615_MOESM7_ESM.xlsx]

## Sheet: All pathways
Table S5. Canonical pathways identified by Ingenuity Pathway Analysis for genes showing differential expression in hypothalamuses of control (CON) vs. LUN mice.
Ingenuity Canonical Pathways	-log(p-value)*	Ratio	z-score	Molecules involved
nNOS Signaling in Neurons	6.51	0.17	-2	PRKCD,CAPN3,DLG4,RASD1,PRKCH,PPP3CA,CAMK2A,PRKCG
Axonal Guidance Signaling	4.77	0.0439		WNT10A,MYL2,FZD2,SEMA3B,BRCC3,PIK3R1,NTNG1,PPP3CA,RGS3,ADAMTS1,PRKCD,ABLIM3,CFL1,FZD10,EPHA1,PLCH2,WNT9B,PRKCH,PRKCG
eNOS Signaling	4.41	0.0704	0	ADCY1,PRKCD,HSPA1A/HSPA1B,PRKG1,NOSTRIN,PRKCH,PIK3R1,AQP4,ESR1,PRKCG
Melatonin Signaling	4.2	0.1	-1.134	PRKCD,CAMK2D,PLCH2,PRKCH,RORA,CAMK2A,PRKCG
Renin-Angiotensin Signaling	3.76	0.0734	-1.414	ADCY1,PRKCD,PTK2B,CCL2,PRKCH,PIK3R1,AGTR1,PRKCG
Synaptic Long Term Potentiation	3.5	0.0672		ADCY1,PRKCD,CAMK2D,PLCH2,PRKCH,PPP3CA,CAMK2A,PRKCG
G-Protein Coupled Receptor Signaling	3.47	0.0469		ADCY1,PTK2B,HRH3,CAMK2D,ADRA2B,PIK3R1,AGTR1,RASGRP1,RGS16,CAMK2A,DUSP4,PRKCG
Fcγ Receptor-mediated Phagocytosis in Macrophages and Monocytes	3.42	0.0753	-1.89	PRKCD,PTK2B,FCGR1A,PRKCH,PIK3R1,VAV3,PRKCG
Dopamine-DARPP32 Feedback in cAMP Signaling	3.27	0.0559	-2.121	ADCY1,PRKCD,PRKG1,ATP2A1,PLCH2,KCNJ8,PRKCH,PPP3CA,PRKCG
Chemokine Signaling	3.27	0.0845	-1.633	CFL1,PTK2B,MYL2,CCL2,CAMK2D,CAMK2A
Human Embryonic Stem Cell Pluripotency	3.15	0.0597		FZD10,WNT10A,LEF1,FZD2,KLK3,WNT9B,TCF7L2,PIK3R1
Corticotropin Releasing Hormone Signaling	2.96	0.0631		ADCY1,PRKCD,PRKCH,CRHR2,POMC,MEF2C,PRKCG
Wnt/Ca+ pathway	2.91	0.0893	-1.342	FZD10,FZD2,PLCH2,PPP3CA,CAMK2A
Gαq Signaling	2.89	0.0544	-0.707	PRKCD,PTK2B,PRKCH,PIK3R1,PPP3CA,AGTR1,RGS16,PRKCG
GPCR-Mediated Nutrient Sensing in Enteroendocrine Cells	2.88	0.0714		ADCY1,PRKCD,CCK,PLCH2,PRKCH,PRKCG
Protein Kinase A Signaling	2.86	0.0364		MYL2,LEF1,CAMK2D,PPP3CA,CAMK2A,ADCY1,PRKCD,PTK2B,DUSP18,PLCH2,PRKCH,TCF7L2,DUSP4,PRKCG
Thrombin Signaling	2.75	0.0471	-1.667	ADCY1,PRKCD,MYL2,CAMK2D,PLCH2,PRKCH,PIK3R1,CAMK2A,PRKCG
Gap Junction Signaling	2.74	0.0516		ADCY1,PRKCD,PRKG1,PLCH2,PRKCH,PIK3R1,PPP3CA,PRKCG
Calcium-induced T Lymphocyte Apoptosis	2.65	0.0781	-2.236	PRKCD,ATP2A1,PRKCH,PPP3CA,PRKCG
CCR5 Signaling in Macrophages	2.51	0.0725		PRKCD,PTK2B,PRKCH,FAS,PRKCG
CREB Signaling in Neurons	2.48	0.0468	-2.121	ADCY1,PRKCD,CAMK2D,PLCH2,PRKCH,PIK3R1,CAMK2A,PRKCG
Cholecystokinin/Gastrin-mediated Signaling	2.48	0.0594	-2.449	PRKCD,PTK2B,CCK,PRKCH,MEF2C,PRKCG
IL-3 Signaling	2.46	0.0704	-1.342	PRKCD,PRKCH,PIK3R1,PPP3CA,PRKCG
B Cell Receptor Signaling	2.4	0.0455		CFL1,PTK2B,CAMK2D,PIK3R1,PPP3CA,MEF2C,CAMK2A,VAV3
Calcium Signaling	2.37	0.0449	-2.449	MYL2,ATP2A1,CAMK2D,CHRNA7,PPP3CA,TNNT1,MEF2C,CAMK2A
Estrogen-mediated S-phase Entry	2.33	0.125		CDKN1A,E2F1,ESR1
Ephrin A Signaling	2.31	0.0833		CFL1,EPHA1,PIK3R1,VAV3
VDR/RXR Activation	2.28	0.0641	2	PRKCD,CDKN1A,SEMA3B,PRKCH,PRKCG
Role of NANOG in Mammalian Embryonic Stem Cell Pluripotency	2.28	0.0541		FZD10,WNT10A,FZD2,WNT9B,RIF1,PIK3R1
14-3-3-mediated Signaling	2.17	0.0513		PRKCD,PLCH2,PRKCH,PIK3R1,GFAP,PRKCG
p70S6K Signaling	2.13	0.0504	-0.816	PRKCD,PLCH2,PRKCH,PIK3R1,AGTR1,PRKCG
P2Y Purigenic Receptor Signaling Pathway	2.13	0.0504	-1.633	ADCY1,PRKCD,PLCH2,PRKCH,PIK3R1,PRKCG
Tec Kinase Signaling	2.11	0.0443	-1.134	PRKCD,PTK2B,PRKCH,PIK3R1,FAS,VAV3,PRKCG
Thrombopoietin Signaling	2.1	0.0727	-1	PRKCD,PRKCH,PIK3R1,PRKCG
Sperm Motility	2.1	0.0496	-1.633	PRKCD,PTK2B,PRKG1,PLCH2,PRKCH,PRKCG
Neuregulin Signaling	2.06	0.0568	-1.342	PRKCD,DLG4,PRKCH,PIK3R1,PRKCG
PI3K Signaling in B Lymphocytes	1.98	0.0469	-1.633	CAMK2D,PLCH2,PIK3R1,PPP3CA,CAMK2A,VAV3
ErbB4 Signaling	1.97	0.0667	-1	PRKCD,PRKCH,PIK3R1,PRKCG
GNRH Signaling	1.97	0.0465	-2.449	ADCY1,PRKCD,CAMK2D,PRKCH,CAMK2A,PRKCG
Mouse Embryonic Stem Cell Pluripotency	1.93	0.0526	-0.447	FZD10,LEF1,FZD2,TCF7L2,PIK3R1
GM-CSF Signaling	1.92	0.0645		CAMK2D,PIK3R1,PPP3CA,CAMK2A
PCP pathway	1.9	0.0635	-1	FZD10,WNT10A,FZD2,WNT9B
cAMP-mediated signaling	1.86	0.0365	-1.134	ADCY1,HRH3,CAMK2D,ADRA2B,PPP3CA,AGTR1,CAMK2A,DUSP4
Methylglyoxal Degradation VI	1.84	1		LDHD
Erythropoietin Signaling	1.81	0.0597		PRKCD,PRKCH,PIK3R1,PRKCG
Aryl Hydrocarbon Receptor Signaling	1.81	0.0429	0.447	CDKN1A,E2F1,ARNT,MGST2,FAS,ESR1
Macropinocytosis Signaling	1.79	0.0588	-1	PRKCD,PRKCH,PIK3R1,PRKCG
Regulation of the Epithelial-Mesenchymal Transition Pathway	1.77	0.038		FZD10,WNT10A,LEF1,FZD2,WNT9B,TCF7L2,PIK3R1
Growth Hormone Signaling	1.76	0.058	-1	PRKCD,PRKCH,PIK3R1,PRKCG
HGF Signaling	1.75	0.0476	-1.342	PRKCD,CDKN1A,PRKCH,PIK3R1,PRKCG
Glucocorticoid Receptor Signaling	1.74	0.0327		HSPA1A/HSPA1B,FCGR1A,CCL2,CDKN1A,PIK3R1,PPP3CA,POMC,ESR1,GTF2A1
Netrin Signaling	1.74	0.0769		ABLIM3,PRKG1,PPP3CA
fMLP Signaling in Neutrophils	1.71	0.0463	-1.342	PRKCD,PRKCH,PIK3R1,PPP3CA,PRKCG
Fc Epsilon RI Signaling	1.69	0.0459	-1.342	PRKCD,PRKCH,PIK3R1,VAV3,PRKCG
Prolactin Signaling	1.68	0.0548	-1	PRKCD,PRKCH,PIK3R1,PRKCG
Natural Killer Cell Signaling	1.68	0.0455		PRKCD,PRKCH,PIK3R1,VAV3,PRKCG
Leptin Signaling in Obesity	1.66	0.0541		ADCY1,PLCH2,PIK3R1,POMC
CXCR4 Signaling	1.65	0.0395	-0.816	ADCY1,PRKCD,MYL2,PRKCH,PIK3R1,PRKCG
Aldosterone Signaling in Epithelial Cells	1.65	0.0395		PRKCD,HSPA1A/HSPA1B,PLCH2,PRKCH,PIK3R1,PRKCG
VEGF Family Ligand-Receptor Interactions	1.63	0.0526	-1	PRKCD,PRKCH,PIK3R1,PRKCG
Leukocyte Extravasation Signaling	1.61	0.0354	-1.89	PRKCD,PTK2B,PRKCH,PIK3R1,RASGRP1,VAV3,PRKCG
CCR3 Signaling in Eosinophils	1.57	0.0427		PRKCD,CFL1,PRKCH,PIK3R1,PRKCG
Type II Diabetes Mellitus Signaling	1.57	0.0427		PRKCD,ACSL3,PRKCH,PIK3R1,PRKCG
Gα12/13 Signaling	1.57	0.0427	-1.342	PTK2B,MYL2,PIK3R1,MEF2C,VAV3
PKCθ Signaling in T Lymphocytes	1.56	0.0424	-1.342	CAMK2D,PIK3R1,PPP3CA,CAMK2A,VAV3
MSP-RON Signaling Pathway	1.55	0.0652		CCL2,KLK3,PIK3R1
Asparagine Degradation I	1.55	0.5		ASPG
Formaldehyde Oxidation II (Glutathione-dependent)	1.55	0.5		ESD
LXR/RXR Activation	1.52	0.0413	1.342	LYZ,TF,CCL2,NR1H3,IL1RAP
ErbB Signaling	1.45	0.0465		PRKCD,PRKCH,PIK3R1,PRKCG
Wnt/β-catenin Signaling	1.45	0.0355	-1.633	FZD10,WNT10A,LEF1,FZD2,WNT9B,TCF7L2
α-Adrenergic Signaling	1.44	0.046	-2	ADCY1,PRKCD,PRKCH,PRKCG
G Beta Gamma Signaling	1.42	0.0455		ADCY1,PRKCD,PRKCH,PRKCG
Endothelin-1 Signaling	1.42	0.0349	-0.816	ADCY1,PRKCD,PLCH2,PRKCH,PIK3R1,PRKCG
PAK Signaling	1.41	0.0449		CFL1,PTK2B,MYL2,PIK3R1
Thyroid Hormone Biosynthesis	1.37	0.333		IYD
IL-12 Signaling and Production in Macrophages	1.35	0.037		LYZ,PRKCD,PRKCH,PIK3R1,PRKCG
IL-8 Signaling	1.3	0.0326	-1.633	PRKCD,PTK2B,MYL2,PRKCH,PIK3R1,PRKCG
*Significance for the enrichment of the genes within a particular Canonical pathway was determined by Fisher's exact test right-tailed using the whole database as a reference set (Th=-log(p-value)= 1,3).
