# Supplementary material for: Lactation undernutrition leads to multigenerational molecular programming of hypothalamic gene networks controlling reproduction
Source: BMC Genomics. 2016 May 4;17:333. doi: 10.1186/s12864-016-2615-4 (PMC4857247; doi:10.1186/s12864-016-2615-4)
Supplement: Additional file 8: Table S6. — Upstream regulators suggested by Ingenuity Pathway Analysis for genes showing differential expression in hypothalamus of control (CON) vs. LUN mice. Ingenuity’s Upstream Regulator Analysis tool predicts upstream regulators from gene expression data based on the literature and compiled in the Ingenuity Knowledge Base. Activation z-score infer the activation state of predicted transcriptional regulator (Th = +/− 1). A Fisher’s exact test p-value is calculated to assess the significance of enrichment of the gene expression data for the genes downstream of an upstream regulator. (XLSX 18 kb) [file 12864_2016_2615_MOESM8_ESM.xlsx]

## Sheet: Upstream Regulators
Table S6. Upstream regulators suggested by Ingenuity Pathway Analysis for genes showing differential expression in hypothalamus of control (CON) vs. LUN mice.
Upstream Regulator*	Fold Change	Molecule Type	Predicted Activation State	Activation z-score**	p-value of overlap***	Target molecules in dataset
GLI2		transcription regulator	Inhibited	-2.236	0.00161	ATP2A1,CCL17,CDKN1A,E2F1,KLK3,MEF2C
STAT4		transcription regulator	Inhibited	-2.207	0.163	CCL2,RGS16,RORA,SETD5,STK32C
VEGFA		growth factor	Inhibited	-2.187	0.0714	ADAMTS1,CCL2,CDKN1A,DUSP4,E2F1,MEF2C
Hdac		group	Inhibited	-2.186	0.043	ADAMTS1,AGTR1,CDKN1A,RNASE1,WNT9B
JUN		transcription regulator	Inhibited	-2.186	0.444	CCL2,CDKN1A,COL24A1,FAS,SNRNP70,VAV3
MYC		transcription regulator	Inhibited	-2.132	0.163	ADAMTS1,ADARB1,ASPRV1,CDKN1A,DUSP4,E2F1,FAS,FMOD,GBX2,IL1RAP,LUM,LYZ,RSAD2,SCEL,SERPINH1,TF,XPO1
CXCL12		cytokine		-1.98	0.202	AVP,CCL2,DPP4,PRKCD
IgG		complex		-1.966	0.153	CCL2,CDKN1A,FCGR1A,GFAP
IFI16		transcription regulator		-1.891	0.0026	CCL2,CDKN1A,ESR1,HSD3B1,PCP4
MAP2K1		kinase		-1.829	0.0216	CALCB,CAPN3,CCL2,CDKN1A,DPP4,RAB38
AKT1		kinase		-1.812	0.000279	CCL2,CDKN1A,DLG4,E2F1,ESR1,FAS,MYOCD,PCOLCE,PIK3R1,RAMP3,SHOX2
EP300		transcription regulator		-1.664	0.0202	CAMK2D,CCL2,CDKN1A,DUSP4,E2F1,KLK3,MEF2C,NKX3-1,PLEKHF1,PRKCD,RSAD2
PGR		ligand-dependent nuclear receptor		-1.507	0.0155	ADAMTS1,ADARB1,ARNT,CALCB,CDKN1A,EPHA1
AR		ligand-dependent nuclear receptor		-1.505	0.000341	CALCB,CAMK2A,CDKN1A,GFAP,HSD3B1,KLK3,MCM2,NKX3-1,NUPR1,POMC,PRKCD,SCEL,TF,TSPAN8
Cg		complex		-1.5	0.0064	ADAMTS1,ARNT,CCL2,CDKN1A,FAS,FJX1,GDF10,HSD3B1,KISS1,OXT,RORA
PRKAA2		kinase		-1.406	0.000429	CARTPT,CDKN1A,DUSP4,E2F1,Foxp2,KCNA2,PCOLCE
ADRB		group		-1.387	0.036	BOK,CDKN1A,E2F1,FAS,RSAD2
NGF		growth factor		-1.328	0.0329	CALCB,CDKN1A,DLG4,DUSP4,FAS,KLK3
MAPK1		kinase		-1.32	0.00442	ATP2A1,CCL2,CDKN1A,E2F1,ESR1,HBA1/HBA2,NUPR1,OSBPL3,PRKG1,PRMT8,RGS16
miR-21-5p (and other miRNAs w/seed AGCUUAU)		mature microrna		-1.264	0.00107	CDKN1A,E2F1,FAS,GFAP,PIK3R1
RUNX2		transcription regulator		-1.264	0.00243	CDKN1A,COL24A1,FLRT2,GDF10,LEF1,LUM
HMGA1		transcription regulator		-1.134	0.00314	COX6A2,ESR1,Hbb-b1,KRT12,OXT,SERPINH1,TRH
TBX2		transcription regulator		-1.109	0.0172	CDKN1A,E2F1,MCM2,ZNF329
MDM2		transcription regulator		-1.053	0.00391	CDKN1A,E2F1,LYZ,NKX3-1
EHF		transcription regulator		-1	0.00388	ARNT,E2F1,HIST1H4H,KLK3,SCEL
PRKAA1		kinase		-1	0.00644	CARTPT,CDKN1A,Foxp2,KCNA2,PCOLCE
EGR1		transcription regulator		1	0.000435	CARTPT,CCL2,CDKN1A,CHRNA7,DLG4,DUSP4,FAS,LYZ,TIAM1
CASZ1		enzyme		1	0.00138	ABCC9,CCL17,MRVI1,TNNT1
EOMES		transcription regulator		1	0.00518	CCK,CHRNA7,DUSP4,SV2B
STAT3		transcription regulator		1	0.0197	CCL17,CCL2,CDKN1A,ESR1,FAS,FCGR1A,GFAP,KLK3,LYZ,POMC,RORA,TRH
GATA6		transcription regulator		1	0.0399	ASPRV1,CDKN1A,GBX2,HBA1/HBA2,MEF2C
NANOG		transcription regulator		1.067	0.0122	E2F1,GBX2,HNRNPH1,HSPA1A/HSPA1B,MAP1B
FGFR2		kinase		1.067	0.0169	CDKN1A,FAS,NOSTRIN,PCOLCE,TSPAN8
LHX1		transcription regulator		1.067	0.0196	DPP4,PCP4,SLC22A6,SLC47A1
SPI1		transcription regulator		1.067	0.0307	CCL17,CDKN1A,E2F1,KLK3,LYZ,MEF2C
VIP		other		1.067	0.0486	CCL2,LYZ,POMC,TRH
Pkc(s)		group		1.091	0.0393	AQP4,ARNT,CARTPT,CCL2,CDKN1A,FAS
CREB1		transcription regulator		1.108	0.0108	AVP,CALCB,CARTPT,CCK,CDKN1A,COL24A1,DGKK,ESD,ITGBL1,NEURL1B,OXT,RASGEF1B,TF,TRH
SREBF1		transcription regulator		1.125	0.00272	CCL17,CDKN1A,DLK1,FAS,HSPA1A/HSPA1B,KCNA2,NR1H3,TF
PRL		cytokine		1.147	0.00199	BOK,CCL2,CDKN1A,ESR1,NUPR1,OXT,PCOLCE,PROX1,RASD1
HTT		transcription regulator		1.165	6.28e-07	ADRA2B,ARPP21,ASGR1,AVP,CAMK2A,CARTPT,CCK,CDKN1A,COX6A2,DLG4,GABRD,GFAP,HBA1/HBA2,HCRT,KCNAB1,MFAP4,MYL2,OXT,PCP4,PPP3CA,PRKCD,PRKCG,RGS16,SERPINH1,TIAM1,TRH,USP2
IL7		cytokine		1.187	0.00901	CCL2,CDKN1A,DPP4,FAS,LEF1,RGS16
THRB		ligand-dependent nuclear receptor		1.205	0.0279	CCL17,CCL2,E2F1,LYZ,NR1H3,TRH
LEPR		transmembrane receptor		1.231	0.0211	CARTPT,GFAP,KISS1,POMC,TCF7L2,TRH
ESR2		ligand-dependent nuclear receptor		1.256	0.000113	AVP,CALCB,CCL2,CDKN1A,CES1,ESR1,GFAP,KLK3,NKX3-1,OXT,VAV3
CRH		cytokine		1.273	0.00851	AQP4,AVP,HSD3B1,POMC
PML		transcription regulator		1.348	0.0175	CDKN1A,CFL1,FAS,LYZ,PRKCH
STAT5A		transcription regulator		1.387	0.00942	ARNT,CDKN1A,ESR1,FAS,GZMM,MYL2,TNNT1
NR1I2		ligand-dependent nuclear receptor		1.387	0.042	CDKN1A,CES1,E2F1,SERPIND1,TF
NOS2		enzyme		1.452	0.00343	AVP,CCL2,CDKN1A,COX6A2,DLG4,FAS,MYL2,SERPINH1
ESR1	1.731	ligand-dependent nuclear receptor		1.48	1.51e-06	AVP,C8orf4,CCL2,CDKN1A,E2F1,ESR1,FAS,FBLN1,GFAP,KISS1,KLK3,OXT,PCP4,PRKCD,RAMP3,SCUBE2,SEMA3B,TACC1,VAV3
Ins1		other		1.512	0.00902	CARTPT,CCK,CDKN1A,DLK1,NR1H3,OXT,PIK3R1,POMC,TF,ZNF106
ADCYAP1		other		1.547	0.0129	CARTPT,CFL1,DGKK,FRRS1,GFAP,LUM,MCM2,POMC
LEP		growth factor		1.604	0.000952	CARTPT,CCK,CCL2,CDKN1A,CRHR2,DLK1,ESR1,FAS,GFAP,HCRT,KISS1,POMC,TRH,TTPA
IGF1R		transmembrane receptor		1.633	0.0274	AQP4,CDKN1A,COX6A2,DLK1,ESR1,RBM3,SCARA5
TP53		transcription regulator		1.662	1.54e-05	ACSL3,ADAMTSL4,AGTR1,BOK,CAMK2D,CCL2,CDKN1A,CNOT11,DPP4,DUSP4,E2F1,ESR1,FAS,FLRT2,GBX2,HSPA1A/HSPA1B,ING3,KLK3,LYZ,MCM2,MGST2,NMU,NUPR1,NUSAP1,P4HA1,PDP1,PIK3R1,PPP3CA,PRKCG,PRKG1,RBM3,RGS16,SERPINH1,TCF7L2,UHRF1,VMP1,XPO1
TGFBR2		kinase		1.673	0.00311	ACSL3,CDKN1A,CHRNA7,FMOD,GFAP,IL1RAP,KCNJ8,WNT10A
FOXA2		transcription regulator		1.698	0.00205	CCL17,DLK1,HCRT,LYZ,MAP1B,MYOCD,RORA,TF
FOXO3		transcription regulator		1.946	0.173	AQP4,CDKN1A,ESR1,MYOCD
Immunoglobulin		complex		1.961	0.0115	CCL2,FAS,FCGR1A,GFAP,MEF2C,NKTR,RSAD2,TCF7L2
NRG1		growth factor		1.963	0.0225	CDKN1A,DUSP4,E2F1,KLK3,MYL2,PGAM2,TF
TFAP2A		transcription regulator		1.966	0.00115	BOK,CDKN1A,CHRNA7,ESR1,ITGBL1,KISS1
GDF2		growth factor		1.982	0.0269	DLK1,FMOD,PROX1,SEMA3B
IFNA2		cytokine		1.987	0.161	CCL2,CDKN1A,DPP4,FAS,RSAD2
CDKN2A		transcription regulator		1.99	0.0241	CCL2,CDKN1A,E2F1,KLK3,LEF1,MYL2,NKX3-1,PTK2B
CD28		transmembrane receptor	Activated	2	1	CAMK2A,HSPA1A/HSPA1B,IL1RAP,RORA
HIPK2		kinase	Activated	2.159	0.000841	CDKN1A,Gypa,HBA1/HBA2,Hbb-b1,SLC4A1
CEBPB		transcription regulator	Activated	2.331	0.000694	CCL2,CDKN1A,E2F1,FAS,FBLN1,GFAP,HIST1H4H,HIST1H4K,NR1H3,NUPR1,POMC,PRKCD,RORA,TF
*Ingenuity’s Upstream Regulator Analysis tool predicts upstream regulators from gene expression data based on the literature and compiled in the Ingenuity Knowledge Base.
** Activation z-score infer the activation state of predicted transcriptional regulator (Th = +/- 1).
***A Fisher’s Exact Test p-value is calculated to assess the significance of enrichment of the gene expression data for the genes downstream of an upstream regulator.
