# Supplementary material for: Lactation undernutrition leads to multigenerational molecular programming of hypothalamic gene networks controlling reproduction
Source: BMC Genomics. 2016 May 4;17:333. doi: 10.1186/s12864-016-2615-4 (PMC4857247; doi:10.1186/s12864-016-2615-4)
Supplement: Additional file 12: Table S7. — Names, primers and probes sequences or assay IDs, RefSeq numbers of genes selected for real-time RT-PCR analysis. (XLSX 13 kb) [file 12864_2016_2615_MOESM12_ESM.xlsx]

## Sheet: Arkusz2
Table S7. Names, Primers and probes sequences or Assay IDs, RefSeq numbers of genes selected for real-time RT-PCR analysis.
		Symbol	Name	Genome Coordinates (strand) GRCm38.p2	RefSeq	Primers & Probe (5'->3') or Assay No
Kisspeptin-signaling related genes	1	Kiss1	kisspeptin 1, KiSS-1 metastasis-suppressor	Chr1:133321875-133329723 (+)	NM_178260.3	F: GCCGCTGGCAAAAGTGAA R:GATTCCTTTTCCCAGGCATTA P: ATCCACAGGCCAGCAGTCCGGA
	2	Kiss1r	KISS1 receptor	Chr10:79916971-79922565 (+)	NM_053244.5	F: ACTTCATGTGCAAATTCGTCAACT R: CACACTCATGGCCGTCAGAGT P: CCAGCAGGTCTCGGTGCAAGCC
	3	Gnrh1	gonadotropin releasing hormone 1	Chr14:67745229-67749440 (+)	NM_008145.1	F: AACACTGAACACTTGGTTGAGTCTTT R: GCCAGTGGACAGTACATTCGAA P:TGGATCAAATGGCAGAACCCCAGC
	4	Leprv1	leptin receptor	Chr4:101717407-101815354 (+)	NM_146146.2	F: CCCAGACATTTTTCCTTTTATCAGA R: AGACTTCTCCCTGTGATTTTCTTCA P: AACCCACCATGATTTCACCACAACTTTCA
	5	Stat3	signal transducer and activator of transcription 3	Chr11:100886810-100939511 (-)	NM_011486.4	F: AGAAACTTAATGAAGAGTGCCTTCGT R: TGACCAGCAACCTGACTTTCG P: CCGGACCGGCCCTTAGTCATCAA
Genes selected for analysis on the basis of microarray study	6	Trh	thyrotropin releasing hormone	Chr6:92242061-92244650 (-)	NM_009426.2	Mm01963590_s1
	7	Hcrt	hypocretin	Chr11:100761693-100762931 (-)	NM_010410.2	Mm01964030_s1
	8	Oxt	oxytocin	Chr2:13057160-130576988 (+)	NM_011025.3	Mm00726655_s1
	9	Esr1	estrogen receptor 1 (alpha)	Chr10:4612046-5005614 (+)	NM_007956.4	Mm00433149_m1
	10	Pik3r1	phosphatidylinositol 3-kinase, regulatory subunit, polypeptide 1	Chr13:101680761-101768217 (-)	NM_001024955.2*, NM_001077495.2*	Mm00803160_m1, Mm01282777_m1
	11	Pomc	pro-opiomelanocortin-alpha	Chr12:3954945-3960643 (+)	NM_001278581.1, NM_001278582.1, NM_001278583.1, NM_001278584.1, NM_008895.4	Mm00435874_m1
	12	Cck	cholecystokinin	Chr9:121489824-121495694 (-)	NM_031161.4	Mm00446170_m1
	13	Calca	calcitonin/calcitonin-related polypeptide, alpha	Chr7:114631478-114636462 (-)	NM_001033954.3, NM_007587.2	Mm00801463_g1
	14	Gabrd	gamma-aminobutyric acid (GABA) A receptor, subunit delta	Chr4:155384979-155398217 (-)	NM_008072.2	Mm01266203_g1
	15	Prkcd	protein kinase C, delta	Chr14:30595354-30626208 (-)	NM_011103.3	Mm00440891_m1
	16	Slc17a7	solute carrier family 17 (sodium-dependent inorganic phosphate cotransporter), member 7	Chr7:45163921-45176139 (+)	NM_182993.2	Mm00812886_m1
	17	Klk1	kallikrein 1	Chr7:44225437-44229617 (+)	NM_010639.7	Mm00834006_g1
Reference genes	18	Hprt1	hypoxanthine guanine phosphoribosyl transferase	ChrX:52988078-53021660 (+)	NM_013556.2	Mm00446968_m1
	19	Ppib	peptidylprolyl isomerase B (cyclophilin B)	Chr9:66060169-66066629 (+)	NM_011149.2	F: GGTGGAGAGCACCAAGACAGA R: GCCGGAGTCGACAATGATG P: ATCCTTCAGTGGCTTGTCCCGGCT
* for Mm00803160_m1 both RefSeqs, for Mm01282777_m1 only NM_001077495.2
